# Supplementary material for: A genome-wide CRISPR screen identifies host factors that regulate SARS-CoV-2 entry
Source: Nat Commun. 2021 Feb 11;12:961. doi: 10.1038/s41467-021-21213-4 (PMC7878750; doi:10.1038/s41467-021-21213-4)
Supplement: Supplementary file 4 — Supplementary Data 1 [file 41467_2021_21213_MOESM4_ESM.xlsx]

## Sheet: Sheet1
id	num	pos|score	pos|p-value	pos|fdr	pos|rank	pos|goodsgrna
ACE2	4	1.3992e-13	2.59e-07	0.000248	1	3
COMMD3	4	2.225e-13	2.59e-07	0.000248	2	4
KIAA0196	4	3.4927e-12	2.59e-07	0.000248	3	4
C16orf62	4	1.3863e-11	2.59e-07	0.000248	4	4
RAB7A	4	1.5429e-11	2.59e-07	0.000248	5	4
CCDC93	4	2.7157e-11	2.59e-07	0.000248	6	4
CCDC22	4	2.9073e-11	2.59e-07	0.000248	7	4
COMMD2	4	4.0218e-11	2.59e-07	0.000248	8	4
KIAA1033	4	9.0086e-11	2.59e-07	0.000248	9	4
CTSL	4	9.1626e-11	2.59e-07	0.000248	10	4
VPS29	4	1.3696e-10	2.59e-07	0.000248	11	4
COMMD8	4	1.5914e-10	2.59e-07	0.000248	12	4
NPC1	4	6.204e-10	2.59e-07	0.000248	13	4
WDR81	4	6.2693e-10	2.59e-07	0.000248	14	4
ARPC4	4	1.2944e-09	2.59e-07	0.000248	15	4
ASCC3	4	1.4475e-09	2.59e-07	0.000248	16	4
COMMD7	4	1.8823e-09	2.59e-07	0.000248	17	4
VPS35	4	2.4446e-09	2.59e-07	0.000248	18	4
ACTR3	4	3.8339e-09	2.59e-07	0.000248	19	4
COMMD3-BMI1	4	1.6342e-07	2.59e-07	0.000248	20	3
TFE3	4	2.3511e-07	7.77e-07	0.000646	21	3
COMMD4	4	2.3988e-07	7.77e-07	0.000646	22	3
CCZ1B	4	4.1461e-07	7.77e-07	0.000646	23	3
ARPC3	4	5.4354e-07	1.295e-06	0.001031	24	3
NPC2	4	6.4903e-07	1.813e-06	0.001386	25	3
C18orf8	4	1.1173e-06	2.849e-06	0.001945	26	3
CCZ1	4	1.1716e-06	2.849e-06	0.001945	27	3
ACTR2	4	1.2709e-06	2.849e-06	0.001945	28	3
COMMD10	4	1.8707e-06	3.885e-06	0.002561	29	3
GOLGA6L2	4	3.6752e-05	7.2779e-05	0.045513	30	2
COMMD5	4	3.7531e-05	7.3815e-05	0.045513	31	2
ATP8B1	4	6.6213e-05	0.00012354	0.073793	32	2
SHOX2	4	0.00011084	0.00021937	0.12682	33	2
CCDC53	4	0.00011422	0.00022559	0.12682	34	2
WDR91	4	0.00013556	0.00027532	0.150354	35	2
SMARCB1	4	0.00014307	0.0002893	0.153603	36	2
VHL	4	0.00018195	0.00037477	0.189031	37	2
CTTN	4	0.00018314	0.00037581	0.189031	38	1
B4GALT5	4	0.00019683	0.00040533	0.198654	39	2
AKNAD1	4	0.00023545	0.00048303	0.230817	40	1
FBXW7	4	0.00026834	0.00054882	0.255856	41	2
RAVER2	4	0.00028777	0.00058715	0.267209	42	1
NPRL2	4	0.00030487	0.00061719	0.27435	43	2
TAS2R43	4	0.00034009	0.00067935	0.295117	44	1
DSTYK	4	0.00037495	0.00074048	0.314521	45	2
A1BG	4	0.0003924	0.00076379	0.31737	46	1
TNPO3	4	0.00044471	0.00081403	0.331051	47	1
ZNF792	4	0.00049702	0.00087257	0.347463	48	1
NRTN	4	0.00054933	0.00091919	0.358557	49	1
ANKMY2	4	0.00060164	0.00096373	0.368416	50	1
CHST4	4	0.00065394	0.0010228	0.383324	51	1
NRIP3	4	0.00070624	0.0010715	0.39385	52	1
C20orf78	4	0.00075854	0.0011165	0.402671	53	1
TRIM64C	4	0.00081084	0.0011533	0.408232	54	1
CCL17	4	0.00091542	0.0012559	0.436454	55	1
WDR70	4	0.00096772	0.0013041	0.445103	56	1
AKR1C2	4	0.00102	0.0013559	0.454664	57	1
MAFF	4	0.0010723	0.0014149	0.466285	58	1
CCDC88A	4	0.0011769	0.0015175	0.491609	59	1
HKR1	4	0.0012291	0.0015817	0.503878	60	1
VPS13A	4	0.0012814	0.0016268	0.509739	61	1
USP17L13	4	0.001386	0.0017299	0.533296	62	1
DLX6	4	0.0014382	0.001777	0.539132	63	1
CREB3L4	4	0.0014905	0.0018293	0.546334	64	1
BCAS2	4	0.0015428	0.0018739	0.551028	65	1
PDP2	4	0.001595	0.0019277	0.558281	66	1
DNAJB11	4	0.0016473	0.0019842	0.566056	67	1
LTC4S	4	0.0017518	0.0020728	0.58263	68	1
MMP1	4	0.0018563	0.0021624	0.59901	69	1
SPEM1	4	0.0019609	0.0022639	0.618175	70	1
RAPGEFL1	4	0.0020131	0.0023219	0.625087	71	1
OCRL	4	0.0020654	0.0023763	0.630844	72	1
TPBG	4	0.0021176	0.0024281	0.635766	73	1
ADD3	4	0.0021698	0.0024877	0.642561	74	1
C5orf63	4	0.0022221	0.0025452	0.648647	75	1
TEX38	4	0.0022743	0.0025959	0.652879	76	1
MNDA	4	0.0023788	0.0027037	0.671146	77	1
GATA1	4	0.002431	0.0027524	0.674473	78	1
NUPR1	4	0.0025355	0.002842	0.687617	79	1
CYB5R4	4	0.0025877	0.0028948	0.691646	80	1
FBXL20	4	0.0026399	0.0029456	0.695086	81	1
ASXL1	4	0.0026922	0.0029974	0.698684	82	1
AMY1B	4	0.0027966	0.0031082	0.715794	83	1
FAM111A	4	0.002901	0.0032056	0.729432	84	1
RHBG	4	0.0030577	0.0033589	0.755329	85	1
MICAL3	4	0.0031099	0.0034128	0.758519	86	1
HUNK	4	0.0031621	0.0034646	0.761181	87	1
ZNF630	4	0.0032143	0.0035123	0.762883	88	1
ZNF234	4	0.0032665	0.0035636	0.765324	89	1
DPCD	4	0.0033187	0.003619	0.768592	90	1
SLC26A4	4	0.0033709	0.0036744	0.771788	91	1
NPR2	4	0.0035796	0.0038858	0.807307	92	1
PHIP	4	0.0036318	0.0039422	0.810231	93	1
CDX2	4	0.003684	0.0039951	0.812355	94	1
SPNS3	4	0.0037884	0.0040935	0.823606	95	1
SPATA17	4	0.0038927	0.0041883	0.833901	96	1
TDRD3	4	0.0040493	0.0043514	0.857456	97	1
SGPP1	4	0.0041536	0.0044514	0.868206	98	1
CPO	4	0.0042057	0.0045006	0.868937	99	1
MYO15A	4	0.0043622	0.0046519	0.889158	100	1
NME8	4	0.0044144	0.0047125	0.891824	101	1
ID4	4	0.0044665	0.0047627	0.892483	102	1
LRRC23	4	0.0045187	0.0048093	0.892483	103	1
FOLR3	4	0.004623	0.0049083	0.902085	104	1
SLC6A12	4	0.0047794	0.0050616	0.921405	105	1
EGLN1	4	0.0048837	0.0051538	0.929339	106	1
MASP2	4	0.0049358	0.0052035	0.929536	107	1
SLCO5A1	4	0.004988	0.0052636	0.931564	108	1
FPGS	4	0.0050922	0.0053729	0.942184	109	1
NCK1	4	0.0051965	0.0054786	0.95198	110	1
C12orf66	4	0.0053007	0.0055832	0.961422	111	1
INO80B	4	0.0053528	0.0056366	0.961943	112	1
ADRA1A	4	0.0055092	0.0057816	0.977964	113	1
USF2	4	0.0055613	0.0058427	0.979633	114	1
EXO1	4	0.0057176	0.0059862	0.992342	115	1
ANGPTL3	4	0.0057697	0.0060277	0.992342	116	1
MAGT1	4	0.0058218	0.0060743	0.992342	117	1
SLC13A3	4	0.0058739	0.0061297	0.99291	118	1
BACH1	4	0.0059781	0.0062302	1	119	1
AKR1A1	4	0.0060823	0.0063245	1	120	1
SUMO3	4	0.0061865	0.0064245	1	121	1
ARL17B	4	0.0062385	0.0064757	1	122	1
SDHAF3	4	0.0062906	0.0065203	1	123	1
WFDC5	4	0.0063948	0.0066254	1	124	1
PAPD4	4	0.0064989	0.0067187	1	125	1
PRRT4	4	0.006551	0.006772	1	126	1
SOX2	4	0.0066031	0.0068223	1	127	1
MARK3	4	0.0066551	0.0068756	1	128	1
KEAP1	4	0.0067593	0.0069792	1	129	1
PPP1CA	4	0.0068113	0.0070264	1	130	1
HNRNPA1L2	4	0.0068634	0.0070823	1	131	1
TET2	4	0.0069154	0.0071289	1	132	1
ZNF572	4	0.0070196	0.0072273	1	133	1
SMUG1	4	0.0070716	0.0072828	1	134	1
PLAT	4	0.0071237	0.0073486	1	135	1
TMEM191C	4	0.0071757	0.0073967	1	136	1
MUC15	4	0.0072798	0.0074957	1	137	1
MLLT6	4	0.0073318	0.007548	1	138	1
JOSD1	4	0.0073839	0.0075962	1	139	1
CASQ1	4	0.0074359	0.0076511	1	140	1
CCDC148	4	0.0074879	0.0077065	1	141	1
ZIC5	4	0.00754	0.0077469	1	142	1
OTX2	4	0.0077481	0.0079541	1	143	1
ATRAID	4	0.0078521	0.0080629	1	144	1
C14orf178	4	0.0080602	0.0082685	1	145	1
LPCAT2	4	0.0081122	0.0083255	1	146	1
GABRR3	4	0.0081642	0.0083752	1	147	1
MED24	4	0.0082162	0.0084275	1	148	1
APLN	4	0.0082682	0.0084804	1	149	1
RPS21	4	0.0083202	0.0085332	1	150	1
TMEM210	4	0.0083722	0.0085923	1	151	1
C11orf1	4	0.0084762	0.0086985	1	152	1
SLC38A4	4	0.0085282	0.0087497	1	153	1
HN1L	4	0.0085802	0.0088088	1	154	1
DNALI1	4	0.0086322	0.0088663	1	155	1
WDR61	4	0.0086842	0.0089134	1	156	1
TMEM145	4	0.0087362	0.0089621	1	157	1
RABGEF1	4	0.0087881	0.0090134	1	158	1
MKRN2	4	0.0088401	0.0090569	1	159	1
BMP5	4	0.0088921	0.0091103	1	160	1
NPAS3	4	0.0089961	0.009218	1	161	1
ALOX12	4	0.009048	0.0092667	1	162	1
BCHE	4	0.009152	0.0093615	1	163	1
TNFAIP8L1	4	0.0092039	0.0094169	1	164	1
YWHAE	4	0.0093079	0.0095159	1	165	1
TFDP1	4	0.0093598	0.0095739	1	166	1
CCND2	4	0.0094118	0.009634	1	167	1
NKX2-3	4	0.0094637	0.0096811	1	168	1
PPP1R3C	4	0.0095157	0.0097355	1	169	1
CAMTA1	4	0.0095677	0.0098039	1	170	1
FYN	4	0.0096716	0.0099028	1	171	1
OR2T34	4	0.0097235	0.0099505	1	172	1
ZNF425	4	0.0097754	0.010002	1	173	1
PTGIS	4	0.0098274	0.010046	1	174	1
LRRIQ4	4	0.0099313	0.010152	1	175	1
ANKRD42	4	0.010087	0.010307	1	176	1
NBEAL2	4	0.010139	0.010354	1	177	1
OSGIN1	4	0.010191	0.010405	1	178	1
KCTD20	4	0.010243	0.010462	1	179	1
ZNF154	4	0.010295	0.010508	1	180	1
TBCC	4	0.010347	0.010565	1	181	1
C10orf99	4	0.010399	0.010618	1	182	1
HLA-DQB1	4	0.010451	0.010668	1	183	1
LTF	4	0.010502	0.010719	1	184	1
CABIN1	4	0.010554	0.010773	1	185	1
ATP6V1D	4	0.010606	0.010829	1	186	1
LGALS3	4	0.010762	0.010975	1	187	1
UVRAG	4	0.010814	0.011018	1	188	1
STAB2	4	0.010918	0.011131	1	189	1
LRP12	4	0.011022	0.011223	1	190	1
POU4F3	4	0.011073	0.011272	1	191	1
THAP11	4	0.011125	0.011332	1	192	1
SLC9A3R2	4	0.011177	0.011383	1	193	1
PCDHGB6	4	0.011229	0.011426	1	194	1
FGF13	4	0.011281	0.011475	1	195	1
PI4K2B	4	0.011333	0.011529	1	196	1
TXNRD3NB	4	0.011385	0.011578	1	197	1
LRRC24	4	0.011437	0.011627	1	198	1
PEX5L	4	0.011488	0.011676	1	199	1
BHLHE23	4	0.01154	0.011725	1	200	1
SLC29A1	4	0.011592	0.011779	1	201	1
OXCT2	4	0.011644	0.011837	1	202	1
GNG3	4	0.011696	0.011885	1	203	1
CDH22	4	0.011748	0.011937	1	204	1
ADRA1D	4	0.0118	0.011985	1	205	1
CSRNP2	4	0.011903	0.012094	1	206	1
KIF27	4	0.011955	0.012147	1	207	1
ARFGAP1	4	0.012007	0.012202	1	208	1
ACTN1	4	0.012059	0.012245	1	209	1
PDIA6	4	0.012111	0.012288	1	210	1
ZNF696	4	0.012215	0.012383	1	211	1
AVL9	4	0.01237	0.012539	1	212	1
PXYLP1	4	0.012422	0.012591	1	213	1
PREB	4	0.012474	0.012641	1	214	1
MEF2B	4	0.012526	0.012696	1	215	1
KLK14	4	0.012577	0.012742	1	216	1
OR10G9	4	0.012629	0.012797	1	217	1
PRODH	4	0.012681	0.012843	1	218	1
SCO1	4	0.012785	0.012941	1	219	1
PSMB9	4	0.012837	0.013002	1	220	1
TPD52L3	4	0.012888	0.013054	1	221	1
MBD3L2	4	0.01294	0.013107	1	222	1
ID2	4	0.013044	0.013201	1	223	1
ANKRD26	4	0.013096	0.013241	1	224	1
GPRIN2	4	0.013199	0.013347	1	225	1
FMOD	4	0.013458	0.013618	1	226	1
GNL1	4	0.01351	0.013669	1	227	1
MTFMT	4	0.013665	0.013816	1	228	1
HTR2A	4	0.013769	0.013914	1	229	1
PRMT9	4	0.013873	0.013997	1	230	1
C1orf228	4	0.013924	0.014044	1	231	1
GPRC5C	4	0.013976	0.014093	1	232	1
EPHB3	4	0.014028	0.014147	1	233	1
CFL2	4	0.01408	0.014194	1	234	1
SETD2	4	0.014235	0.014338	1	235	1
TPPP3	4	0.014287	0.014391	1	236	1
DDTL	4	0.014339	0.014433	1	237	1
PA2G4	4	0.01439	0.014479	1	238	1
KRT86	4	0.014494	0.014574	1	239	1
ACP2	4	0.014597	0.014676	1	240	1
ANKRD13C	4	0.014649	0.014725	1	241	1
ATP5SL	4	0.014701	0.014773	1	242	1
ADCY4	4	0.014753	0.014827	1	243	1
DEDD2	4	0.014804	0.014869	1	244	1
ITPR3	4	0.014856	0.014917	1	245	1
USP31	4	0.014908	0.014976	1	246	1
IL25	4	0.01496	0.015025	1	247	1
C9orf139	4	0.015011	0.015069	1	248	1
CTAGE9	4	0.015115	0.015165	1	249	1
GPR75	4	0.015167	0.015218	1	250	1
CCDC158	4	0.015218	0.01527	1	251	1
AMN	4	0.01527	0.015327	1	252	1
RRNAD1	4	0.015322	0.01538	1	253	1
EMILIN1	4	0.015373	0.01544	1	254	1
ACVR2A	4	0.015425	0.015489	1	255	1
EBNA1BP2	4	0.015529	0.015583	1	256	1
RC3H2	4	0.015735	0.015776	1	257	1
MFAP2	4	0.015787	0.015823	1	258	1
CLLU1	4	0.015839	0.015877	1	259	1
RBM8A	4	0.015891	0.015932	1	260	1
TRMT5	4	0.015942	0.015985	1	261	1
RPS4Y2	4	0.015994	0.016038	1	262	1
FBXO4	4	0.016046	0.016085	1	263	1
HSPA4L	4	0.016097	0.016132	1	264	1
CAPG	4	0.016149	0.016193	1	265	1
ZNF772	4	0.016201	0.016239	1	266	1
FAM222A	4	0.016252	0.016285	1	267	1
IL2RG	4	0.016304	0.016335	1	268	1
RBM12B	4	0.016408	0.016429	1	269	1
RHOU	4	0.016459	0.016479	1	270	1
MYLK	4	0.016511	0.016532	1	271	1
C20orf203	4	0.016563	0.016588	1	272	1
AKAP13	4	0.016614	0.016638	1	273	1
CORT	4	0.016666	0.01669	1	274	1
UMPS	4	0.016718	0.016729	1	275	1
GCM1	4	0.016769	0.016787	1	276	1
SSX2IP	4	0.016821	0.016843	1	277	1
DCP2	4	0.016873	0.016894	1	278	1
KLF4	4	0.016924	0.016946	1	279	1
KANK1	4	0.016976	0.017001	1	280	1
GRXCR1	4	0.017028	0.017058	1	281	1
ARMCX1	4	0.017079	0.017111	1	282	1
EN1	4	0.017183	0.017202	1	283	1
ATP6V1C1	4	0.017234	0.017252	1	284	1
MLXIP	4	0.017337	0.017348	1	285	1
AKAP6	4	0.017544	0.017539	1	286	1
DPYSL5	4	0.017596	0.017592	1	287	1
SERPINA4	4	0.017699	0.017701	1	288	1
MTM1	4	0.017751	0.017748	1	289	1
RAB2A	4	0.017802	0.017794	1	290	1
ATG7	4	0.017905	0.01789	1	291	1
IFNB1	4	0.017957	0.017932	1	292	1
KCNG1	4	0.018009	0.017987	1	293	1
NPIPA3	4	0.01806	0.018037	1	294	1
CHRNA1	4	0.018112	0.018086	1	295	1
SLC22A20	4	0.018164	0.018137	1	296	1
AIFM2	4	0.018318	0.018291	1	297	1
FCRL2	4	0.01837	0.018336	1	298	1
EEPD1	4	0.018422	0.018387	1	299	1
MRPL19	4	0.018473	0.018448	1	300	1
DNAJC5G	4	0.018525	0.018505	1	301	1
GPT	4	0.018576	0.018548	1	302	1
TNFRSF19	4	0.018628	0.018593	1	303	1
RYR1	4	0.018731	0.018698	1	304	1
SPATA2	4	0.018783	0.018756	1	305	1
VWA5A	4	0.018834	0.018805	1	306	1
ZSCAN21	4	0.018886	0.018859	1	307	1
CTSS	4	0.019041	0.01902	1	308	1
CRYGC	4	0.019092	0.019072	1	309	1
POM121	4	0.019144	0.019128	1	310	1
STK17A	4	0.019195	0.019181	1	311	1
PAFAH1B2	4	0.019299	0.019286	1	312	1
ZNF177	4	0.01935	0.019343	1	313	1
CIB2	4	0.019402	0.019397	1	314	1
PTF1A	4	0.019505	0.019493	1	315	1
DNAJC14	4	0.019556	0.019545	1	316	1
RASSF2	4	0.019608	0.019602	1	317	1
LMBRD2	4	0.019711	0.019691	1	318	1
CHML	4	0.019763	0.019743	1	319	1
RPS4X	4	0.019917	0.019895	1	320	1
RNF125	4	0.019969	0.019938	1	321	1
HTN3	4	0.02002	0.019993	1	322	1
NAV1	4	0.020072	0.020045	1	323	1
FOSB	4	0.020123	0.020092	1	324	1
PABPC1L2B	4	0.020175	0.020147	1	325	1
ISG20	4	0.020226	0.020192	1	326	1
SPATA2L	4	0.020278	0.020248	1	327	1
DYRK2	4	0.02033	0.020293	1	328	1
APOBEC3H	4	0.020381	0.02034	1	329	1
SLX4	4	0.020484	0.02044	1	330	1
EMC7	4	0.020536	0.020491	1	331	1
FAM21C	4	0.020587	0.020539	1	332	1
EPPIN	4	0.020639	0.020591	1	333	1
OXSM	4	0.02069	0.020638	1	334	1
CHST8	4	0.020742	0.020692	1	335	1
RSG1	4	0.020793	0.020748	1	336	1
CLTC	4	0.020845	0.020807	1	337	1
LGALS7B	4	0.020896	0.020853	1	338	1
DQX1	4	0.020999	0.020964	1	339	1
GNPTAB	4	0.021051	0.021017	1	340	1
SLIT1	4	0.021102	0.021065	1	341	1
MFSD12	4	0.021205	0.02117	1	342	1
RAB44	4	0.021257	0.021226	1	343	1
GDAP2	4	0.021308	0.02128	1	344	1
GLYATL3	4	0.02136	0.021337	1	345	1
OXLD1	4	0.021411	0.02139	1	346	1
P2RY4	4	0.021463	0.021437	1	347	1
PROX2	4	0.021514	0.021498	1	348	1
FLOT1	4	0.021566	0.021555	1	349	1
SALL4	4	0.021617	0.021597	1	350	1
FAM163A	4	0.02172	0.021696	1	351	1
RBM48	4	0.021772	0.021756	1	352	1
FAM47A	4	0.021823	0.021809	1	353	1
NFE2L2	4	0.021874	0.021865	1	354	1
PAK3	4	0.022029	0.022031	1	355	1
CCDC6	4	0.02208	0.022086	1	356	1
GJA1	4	0.022132	0.022129	1	357	1
COX8C	4	0.022183	0.022185	1	358	1
DDAH2	4	0.022235	0.022239	1	359	1
GPC5	4	0.022286	0.022298	1	360	1
TSHR	4	0.022338	0.022342	1	361	1
COMMD6	4	0.022389	0.022395	1	362	1
SMR3B	4	0.02244	0.022446	1	363	1
ZNF224	4	0.022492	0.022496	1	364	1
FBXO3	4	0.022543	0.022549	1	365	1
PLA2G4C	4	0.022595	0.022609	1	366	1
EFTUD1	4	0.022646	0.022658	1	367	1
SHBG	4	0.022698	0.022703	1	368	1
ATP6AP1	4	0.022749	0.022753	1	369	1
TNFSF12	4	0.022852	0.022856	1	370	1
PPM1K	4	0.022903	0.022899	1	371	1
AGO2	4	0.022955	0.022944	1	372	1
FAM218A	4	0.023006	0.022995	1	373	1
NOL3	4	0.023058	0.023052	1	374	1
UCHL5	4	0.023109	0.02311	1	375	1
TNFRSF1A	4	0.023212	0.023209	1	376	1
TESK2	4	0.023263	0.023253	1	377	1
VPS54	4	0.023315	0.023305	1	378	1
AP4S1	4	0.023366	0.023362	1	379	1
DUSP13	4	0.023418	0.023405	1	380	1
ZNF608	4	0.023469	0.023467	1	381	1
TBPL1	4	0.02352	0.02352	1	382	1
ALKBH3	4	0.023572	0.023571	1	383	1
MAL	4	0.023623	0.023615	1	384	1
ACADS	4	0.023675	0.023666	1	385	1
PPP1R13L	4	0.023726	0.023715	1	386	1
PTGFRN	4	0.023829	0.023801	1	387	1
SIRT1	4	0.02388	0.023852	1	388	1
TSPYL5	4	0.023932	0.023906	1	389	1
C1orf159	4	0.023983	0.023955	1	390	1
ZKSCAN5	4	0.024034	0.024007	1	391	1
GPR137B	4	0.024086	0.02406	1	392	1
PLCB4	4	0.024137	0.024115	1	393	1
M6PR	4	0.024188	0.024172	1	394	1
KRTAP9-1	4	0.02424	0.024213	1	395	1
IRF1	4	0.024291	0.02427	1	396	1
ZNF771	4	0.024343	0.024325	1	397	1
AP5B1	4	0.024394	0.024376	1	398	1
KIAA0319L	4	0.024497	0.024473	1	399	1
EXOC6	4	0.024548	0.024524	1	400	1
ZNF671	4	0.024599	0.024572	1	401	1
KLHL1	4	0.024651	0.02462	1	402	1
SDC2	4	0.024702	0.024672	1	403	1
TRMT112	4	0.024753	0.024724	1	404	1
ARPC2	4	0.024805	0.024776	1	405	1
CMTM5	4	0.024856	0.024826	1	406	1
POLR2B	4	0.024907	0.024875	1	407	1
FAM132A	4	0.024959	0.024933	1	408	1
GCSH	4	0.02501	0.024984	1	409	1
RC3H1	4	0.025062	0.025036	1	410	1
CLSTN1	4	0.025113	0.025078	1	411	1
SLC36A3	4	0.025216	0.025182	1	412	1
DUSP27	4	0.025267	0.025226	1	413	1
C17orf58	4	0.025318	0.025276	1	414	1
MLC1	4	0.02537	0.025334	1	415	1
SP2	4	0.025421	0.025381	1	416	1
IFITM1	4	0.025472	0.025429	1	417	1
VMA21	4	0.025524	0.025481	1	418	1
BTBD16	4	0.025575	0.025532	1	419	1
SACS	4	0.025626	0.025579	1	420	1
CT47A3	4	0.025677	0.025625	1	421	1
PABPN1	4	0.025729	0.025677	1	422	1
ZNF221	4	0.02578	0.025734	1	423	1
MAL2	4	0.025831	0.025779	1	424	1
PSME1	4	0.025883	0.02583	1	425	1
AKR1C1	4	0.025985	0.025934	1	426	1
ZHX3	4	0.026037	0.025987	1	427	1
POLR2A	4	0.026139	0.026099	1	428	1
LIN28B	4	0.026242	0.026195	1	429	1
PTMS	4	0.026293	0.026241	1	430	1
SPAG8	4	0.026396	0.02634	1	431	1
PLSCR5	4	0.026447	0.026387	1	432	1
PIGP	4	0.026498	0.02644	1	433	1
KDM5A	4	0.02655	0.026494	1	434	1
KIAA0319	4	0.026652	0.026589	1	435	1
SPINK13	4	0.026755	0.02669	1	436	1
ATP6V1H	4	0.026806	0.026745	1	437	1
ASB7	4	0.026857	0.026803	1	438	1
RHOH	4	0.02696	0.026915	1	439	1
CYP26A1	4	0.027011	0.026971	1	440	1
SLC35A2	4	0.027114	0.027087	1	441	1
ZSCAN31	4	0.027165	0.027143	1	442	1
PSTK	4	0.027216	0.027195	1	443	1
FBXO6	4	0.027267	0.027246	1	444	1
VIPR1	4	0.027319	0.027296	1	445	1
YY1	4	0.02737	0.027351	1	446	1
MYEOV	4	0.027421	0.027395	1	447	1
A3GALT2	4	0.027472	0.027444	1	448	1
STAM2	4	0.027524	0.027489	1	449	1
THNSL1	4	0.027575	0.027541	1	450	1
TMEM251	4	0.027626	0.027594	1	451	1
ZFYVE26	4	0.027677	0.027648	1	452	1
STOML1	4	0.027729	0.0277	1	453	1
ZZEF1	4	0.02778	0.027755	1	454	1
COG4	4	0.027882	0.027853	1	455	1
MC3R	4	0.027933	0.027895	1	456	1
FAM98A	4	0.027985	0.027946	1	457	1
ZMYND11	4	0.028036	0.027997	1	458	1
C3orf70	4	0.028087	0.028057	1	459	1
BPHL	4	0.028138	0.028098	1	460	1
C8orf22	4	0.02819	0.028145	1	461	1
PPP2R5B	4	0.028241	0.028192	1	462	1
KIAA1549L	4	0.028292	0.028234	1	463	1
ZNF83	4	0.028394	0.028341	1	464	1
IGHMBP2	4	0.028446	0.028386	1	465	1
ITCH	4	0.028497	0.028438	1	466	1
GALR1	4	0.028548	0.028493	1	467	1
SLC27A1	4	0.028599	0.028549	1	468	1
FAM219B	4	0.02865	0.028594	1	469	1
TMSB15B	4	0.028702	0.028643	1	470	1
FMO1	4	0.028753	0.028692	1	471	1
CCDC8	4	0.028804	0.028743	1	472	1
SEMA3E	4	0.028855	0.028784	1	473	1
USP17L20	4	0.028906	0.028828	1	474	1
PPIAL4A	4	0.028958	0.028877	1	475	1
CDKN2B	4	0.029009	0.028931	1	476	1
MYNN	4	0.02906	0.028981	1	477	1
NGB	4	0.029111	0.029046	1	478	1
BZW2	4	0.029162	0.029098	1	479	1
SLC2A7	4	0.029214	0.029148	1	480	1
FAH	4	0.029265	0.0292	1	481	1
ZXDC	4	0.029316	0.029245	1	482	1
LCK	4	0.029367	0.029288	1	483	1
ABAT	4	0.029418	0.029339	1	484	1
GNG12	4	0.029469	0.029386	1	485	1
OR2L13	4	0.029521	0.029442	1	486	1
LOC100131303	4	0.029572	0.029488	1	487	1
RADIL	4	0.029623	0.029534	1	488	1
RRM2	4	0.029674	0.029592	1	489	1
NDOR1	4	0.029725	0.029637	1	490	1
C18orf32	4	0.029776	0.029698	1	491	1
CERS2	4	0.029828	0.029747	1	492	1
AP5Z1	4	0.029879	0.029799	1	493	1
SLC12A7	4	0.02993	0.029859	1	494	1
ATP6V1A	4	0.029981	0.029911	1	495	1
PIK3CG	4	0.030032	0.029963	1	496	1
NRXN1	4	0.030083	0.030009	1	497	1
TRAPPC2L	4	0.030134	0.030059	1	498	1
GALNT1	4	0.030186	0.030112	1	499	1
RPL38	4	0.030237	0.030164	1	500	1
GFAP	4	0.030288	0.030228	1	501	1
PCDH18	4	0.030339	0.03028	1	502	1
NOMO3	4	0.03039	0.030331	1	503	1
ADCY2	4	0.030441	0.030375	1	504	1
HOXD4	4	0.030492	0.030426	1	505	1
BZRAP1	4	0.030543	0.030488	1	506	1
CST5	4	0.030595	0.030551	1	507	1
ZNF214	4	0.030646	0.030601	1	508	1
NUDC	4	0.030697	0.030656	1	509	1
GPATCH8	4	0.030799	0.030763	1	510	1
DAP	4	0.03085	0.030824	1	511	1
TCEB1	4	0.030901	0.03087	1	512	1
CPSF7	4	0.030952	0.030923	1	513	1
BTF3	4	0.031003	0.030973	1	514	1
CBX2	4	0.031055	0.031031	1	515	1
EXOC8	4	0.031157	0.031135	1	516	1
PTPRD	4	0.031208	0.031192	1	517	1
TSC22D3	4	0.031259	0.031243	1	518	1
GFM2	4	0.03131	0.031282	1	519	1
AMPH	4	0.031361	0.031344	1	520	1
FANCA	4	0.031463	0.031447	1	521	1
CIRBP	4	0.031514	0.031493	1	522	1
CTNNB1	4	0.031566	0.031549	1	523	1
CASP10	4	0.031617	0.031597	1	524	1
CDCA3	4	0.031668	0.031646	1	525	1
PCDHGA11	4	0.031719	0.031701	1	526	0
LEMD1	4	0.03177	0.031744	1	527	0
HLX	4	0.031821	0.031799	1	528	0
ANKRD18A	4	0.031872	0.031846	1	529	0
SPATA25	4	0.031974	0.031941	1	530	0
SFRP2	4	0.032025	0.032001	1	531	0
FOXI3	4	0.032076	0.032055	1	532	0
PHACTR2	4	0.032127	0.032101	1	533	0
METTL24	4	0.032178	0.032149	1	534	0
GALNTL5	4	0.032229	0.032196	1	535	0
C19orf53	4	0.032281	0.032247	1	536	0
KRTAP25-1	4	0.032383	0.032347	1	537	0
SNX27	4	0.032434	0.032392	1	538	0
TM7SF2	4	0.032485	0.032444	1	539	0
WFDC6	4	0.032587	0.032535	1	540	0
ATP6V1F	4	0.032638	0.032591	1	541	0
VIT	4	0.032689	0.032634	1	542	0
AP5M1	4	0.03274	0.032684	1	543	0
APOBEC3D	4	0.032791	0.032721	1	544	0
CLVS2	4	0.032842	0.032775	1	545	0
STAB1	4	0.032893	0.032827	1	546	0
LIMA1	4	0.032944	0.032882	1	547	0
ZMIZ1	4	0.032995	0.032919	1	548	0
KPTN	4	0.033046	0.032972	1	549	0
PPP2R2D	4	0.033097	0.033024	1	550	0
NAA11	4	0.033148	0.033069	1	551	0
MYH11	4	0.033199	0.03312	1	552	0
C16orf78	4	0.03325	0.033173	1	553	0
CYGB	4	0.033301	0.033236	1	554	0
NCKIPSD	4	0.033352	0.033294	1	555	0
PDE3B	4	0.033403	0.033346	1	556	0
NOA1	4	0.033505	0.03345	1	557	0
SLC17A1	4	0.033556	0.033496	1	558	0
JPH2	4	0.033607	0.033542	1	559	0
TCEANC	4	0.033709	0.033643	1	560	0
LOC102724957	4	0.033811	0.033743	1	561	0
VAC14	4	0.033862	0.033794	1	562	0
C1orf94	4	0.033913	0.033842	1	563	0
DEFB4B	4	0.033964	0.033897	1	564	0
TMX3	4	0.034015	0.03395	1	565	0
B3GALT4	4	0.034066	0.034008	1	566	0
PRDX2	4	0.034117	0.03406	1	567	0
KLK8	4	0.034168	0.03411	1	568	0
FAM21A	4	0.034219	0.034155	1	569	0
GINS1	4	0.03427	0.034213	1	570	0
CEACAM7	4	0.034321	0.034267	1	571	0
PADI1	4	0.034372	0.034313	1	572	0
CASC10	4	0.034423	0.034365	1	573	0
FCRL1	4	0.034474	0.034421	1	574	0
INSL6	4	0.034525	0.034473	1	575	0
EGFL6	4	0.034576	0.034518	1	576	0
ARHGAP36	4	0.034627	0.034572	1	577	0
CCT6B	4	0.034678	0.034621	1	578	0
PI4K2A	4	0.034729	0.034662	1	579	0
RNF111	4	0.03478	0.034705	1	580	0
ANKRD10	4	0.034831	0.034753	1	581	0
DECR2	4	0.034882	0.034808	1	582	0
OR5L2	4	0.034933	0.034856	1	583	0
SRD5A2	4	0.034984	0.034912	1	584	0
SECTM1	4	0.035035	0.034957	1	585	0
ZNF613	4	0.035136	0.035061	1	586	0
PPIAL4D	4	0.035238	0.035172	1	587	0
PKIA	4	0.035289	0.035228	1	588	0
FAM72B	4	0.03534	0.03528	1	589	0
MSMB	4	0.035391	0.035335	1	590	0
RUNDC1	4	0.035442	0.035384	1	591	0
FAM3A	4	0.035493	0.035434	1	592	0
C2CD2L	4	0.035544	0.035474	1	593	0
PPARGC1A	4	0.035595	0.035519	1	594	0
ZFP36	4	0.035646	0.035573	1	595	0
GRP	4	0.035697	0.035619	1	596	0
ATP8A2	4	0.035748	0.035666	1	597	0
MBNL1	4	0.035799	0.035706	1	598	0
CACNB3	4	0.035849	0.035759	1	599	0
FRZB	4	0.0359	0.035803	1	600	0
SLC31A2	4	0.035951	0.035857	1	601	0
WIBG	4	0.036002	0.035905	1	602	0
2020-03-02	4	0.036053	0.035951	1	603	0
RRAGD	4	0.036104	0.035999	1	604	0
NPTX2	4	0.036206	0.036102	1	605	0
NEDD9	4	0.036257	0.036152	1	606	0
PPP3CA	4	0.036308	0.0362	1	607	0
CITED4	4	0.036359	0.036264	1	608	0
C17orf82	4	0.036409	0.036312	1	609	0
TSPYL4	4	0.03646	0.036365	1	610	0
LYPLA1	4	0.036511	0.036413	1	611	0
SUGT1	4	0.036562	0.036464	1	612	0
PCDH1	4	0.036664	0.036546	1	613	0
TMEM116	4	0.036715	0.036592	1	614	0
ZGPAT	4	0.036766	0.03664	1	615	0
TNNI2	4	0.036816	0.036694	1	616	0
LRRC66	4	0.036867	0.036745	1	617	0
DGAT1	4	0.03702	0.036884	1	618	0
TCFL5	4	0.037071	0.03694	1	619	0
ENTPD2	4	0.037122	0.036995	1	620	0
SSR3	4	0.037223	0.037111	1	621	0
SUPT6H	4	0.037325	0.037219	1	622	0
C1orf115	4	0.037376	0.037271	1	623	0
METTL6	4	0.037427	0.037325	1	624	0
NDUFS4	4	0.037478	0.037378	1	625	0
SMOX	4	0.037529	0.037431	1	626	0
CEP250	4	0.037579	0.037484	1	627	0
NUMBL	4	0.03763	0.037524	1	628	0
SOX30	4	0.037681	0.037585	1	629	0
ODF4	4	0.037732	0.03764	1	630	0
LCE3A	4	0.037783	0.03769	1	631	0
IMPAD1	4	0.037884	0.037793	1	632	0
KBTBD8	4	0.037935	0.037849	1	633	0
ARHGEF2	4	0.037986	0.037907	1	634	0
THBS3	4	0.038037	0.037959	1	635	0
KCNS3	4	0.038088	0.038022	1	636	0
NEFL	4	0.038139	0.038065	1	637	0
ST3GAL4	4	0.038189	0.038105	1	638	0
HOXC5	4	0.03824	0.038156	1	639	0
B3GAT3	4	0.038291	0.03821	1	640	0
CLOCK	4	0.038393	0.03831	1	641	0
MBOAT2	4	0.038494	0.038417	1	642	0
EXT2	4	0.038545	0.038464	1	643	0
FZR1	4	0.038647	0.038553	1	644	0
PPP1R15A	4	0.038698	0.038613	1	645	0
CLCN2	4	0.038748	0.038665	1	646	0
ADAMTSL3	4	0.038799	0.038723	1	647	0
AQP5	4	0.038901	0.038819	1	648	0
C17orf53	4	0.039002	0.038932	1	649	0
TMEM263	4	0.039053	0.038987	1	650	0
C8orf58	4	0.039104	0.039033	1	651	0
OR5H6	4	0.03918	0.039107	1	652	0
CTAGE15	4	0.03918	0.039107	1	653	0
MXRA7	4	0.039307	0.039233	1	654	0
FAM171B	4	0.039358	0.039291	1	655	0
NPY2R	4	0.039409	0.039346	1	656	0
TBC1D22B	4	0.039459	0.039392	1	657	0
FCF1	4	0.03951	0.039437	1	658	0
PHACTR4	4	0.039561	0.039487	1	659	0
PSORS1C2	4	0.039612	0.039529	1	660	0
PIF1	4	0.039662	0.03957	1	661	0
CLCN4	4	0.039713	0.039628	1	662	0
SIL1	4	0.039764	0.039672	1	663	0
ASNSD1	4	0.039815	0.039729	1	664	0
CALML5	4	0.039916	0.039835	1	665	0
RAB40B	4	0.040018	0.039937	1	666	0
DNAJB12	4	0.040068	0.039995	1	667	0
NACAD	4	0.040119	0.040045	1	668	0
MICAL1	4	0.040221	0.040138	1	669	0
TVP23C	4	0.040271	0.040191	1	670	0
CACNA2D1	4	0.040373	0.040294	1	671	0
TMEM192	4	0.040424	0.04034	1	672	0
OR8J3	4	0.040525	0.040448	1	673	0
AQP12A	4	0.040652	0.040578	1	675	0
NTPCR	4	0.040652	0.040578	1	674	0
MYH8	4	0.040779	0.040711	1	676	0
GGT5	4	0.040829	0.040766	1	677	0
MB21D1	4	0.04088	0.04082	1	678	0
R3HCC1	4	0.040931	0.040873	1	679	0
MED12	4	0.040982	0.040926	1	680	0
SLC39A1	4	0.041032	0.040973	1	681	0
SLC12A8	4	0.041083	0.041021	1	682	0
C9orf116	4	0.041134	0.041069	1	683	0
ERP27	4	0.041184	0.041114	1	684	0
SLC25A1	4	0.041235	0.041165	1	685	0
FRMPD3	4	0.041286	0.041208	1	686	0
TMEM86B	4	0.041337	0.041258	1	687	0
OR5B17	4	0.041387	0.041309	1	688	0
OR1L6	4	0.041438	0.04136	1	689	0
SYCP2	4	0.041539	0.041461	1	690	0
CYR61	4	0.04159	0.041515	1	691	0
BCAT2	4	0.041641	0.041573	1	692	0
SCT	4	0.041691	0.04164	1	693	0
DIP2C	4	0.041742	0.041687	1	694	0
GREM1	4	0.041793	0.041739	1	695	0
FAT3	4	0.041843	0.041788	1	696	0
FAM204A	4	0.041894	0.041836	1	697	0
SMC1B	4	0.041945	0.04188	1	698	0
HEATR5A	4	0.041995	0.041931	1	699	0
HDDC2	4	0.042046	0.041971	1	700	0
CARF	4	0.042097	0.042018	1	701	0
MAP3K14	4	0.042198	0.042108	1	702	0
GJB5	4	0.042249	0.042156	1	703	0
C9orf172	4	0.042299	0.042204	1	704	0
MKX	4	0.04235	0.042264	1	705	0
ATP6AP2	4	0.042401	0.042311	1	706	0
FBXL14	4	0.042451	0.042357	1	707	0
YWHAH	4	0.042502	0.042412	1	708	0
DDHD1	4	0.042603	0.042509	1	709	0
HNF4A	4	0.042654	0.042553	1	710	0
BRF2	4	0.042705	0.042611	1	711	0
STX11	4	0.042755	0.04267	1	712	0
KIF1A	4	0.042806	0.042721	1	713	0
SLC1A4	4	0.042857	0.042771	1	714	0
C21orf140	4	0.042907	0.042819	1	715	0
SEC16A	4	0.042958	0.042865	1	716	0
TRAK1	4	0.043008	0.042922	1	717	0
RAB21	4	0.043059	0.042966	1	718	0
CELSR2	4	0.04311	0.043013	1	719	0
SRA1	4	0.04316	0.043064	1	720	0
TNP1	4	0.043211	0.043108	1	721	0
TPGS1	4	0.043262	0.043152	1	722	0
HPS5	4	0.043312	0.043211	1	723	0
DSCR3	4	0.043363	0.043275	1	724	0
SLC7A8	4	0.043413	0.043323	1	725	0
MAPK7	4	0.043464	0.043371	1	726	0
ATXN7L3	4	0.043515	0.043427	1	727	0
LMTK3	4	0.043565	0.04347	1	728	0
ICA1L	4	0.043616	0.043529	1	729	0
TNR	4	0.043666	0.043581	1	730	0
LHFPL1	4	0.043717	0.043637	1	731	0
MYCBPAP	4	0.043768	0.043686	1	732	0
CLDN3	4	0.043818	0.043743	1	733	0
FIG4	4	0.043869	0.043791	1	734	0
SH2B1	4	0.043919	0.043847	1	735	0
HTRA1	4	0.04397	0.043904	1	736	0
TLR7	4	0.044021	0.043953	1	737	0
FOXF2	4	0.044071	0.044006	1	738	0
FBRS	4	0.044122	0.044056	1	739	0
HMGCS2	4	0.044172	0.044104	1	740	0
SLC4A9	4	0.044223	0.044144	1	741	0
KIAA2026	4	0.044274	0.044188	1	742	0
RELB	4	0.044324	0.044237	1	743	0
ZBTB41	4	0.044375	0.04429	1	744	0
PIK3R2	4	0.044425	0.044342	1	745	0
C3orf33	4	0.044476	0.044394	1	746	0
NAA16	4	0.044526	0.04445	1	747	0
PSG11	4	0.044577	0.044511	1	748	0
KRTAP2-4	4	0.044628	0.044559	1	749	0
GNAT1	4	0.044678	0.044607	1	750	0
SPG11	4	0.044729	0.044657	1	751	0
IQCB1	4	0.044779	0.044714	1	752	0
HIST1H4D	4	0.04483	0.04477	1	753	0
IZUMO1R	4	0.04488	0.044814	1	754	0
ANKRD11	4	0.044931	0.044861	1	755	0
TBC1D23	4	0.044981	0.044914	1	756	0
KRT73	4	0.045032	0.044969	1	757	0
BCO2	4	0.045083	0.045016	1	758	0
KLF16	4	0.045133	0.045078	1	759	0
TPRN	4	0.045184	0.045123	1	760	0
CXCR4	4	0.045234	0.045169	1	761	0
CMC2	4	0.045285	0.045219	1	762	0
PSRC1	4	0.045335	0.045267	1	763	0
ZNF213	4	0.045386	0.045313	1	764	0
LOC100506388	4	0.045436	0.045359	1	765	0
TAS2R14	4	0.045537	0.045457	1	766	0
ZNF763	4	0.045588	0.045507	1	767	0
GPR50	4	0.045638	0.045554	1	768	0
RND2	4	0.045689	0.045598	1	769	0
TONSL	4	0.04574	0.045658	1	770	0
KL	4	0.04579	0.045704	1	771	0
SRSF11	4	0.045891	0.045801	1	772	0
RANBP3	4	0.045942	0.045855	1	773	0
MDP1	4	0.046043	0.045955	1	774	0
MSL2	4	0.046093	0.04601	1	775	0
UBE2J2	4	0.046144	0.046064	1	776	0
HLA-DRA	4	0.046194	0.046127	1	777	0
TBC1D20	4	0.046245	0.046173	1	778	0
RBM7	4	0.046295	0.04623	1	779	0
INSRR	4	0.046346	0.046285	1	780	0
CRNKL1	4	0.046447	0.046378	1	781	0
IPO11	4	0.046497	0.046428	1	782	0
PPP1R14B	4	0.046598	0.046528	1	783	0
BCAS1	4	0.046649	0.046578	1	784	0
CARD10	4	0.046699	0.04662	1	785	0
TAPBPL	4	0.0468	0.046717	1	786	0
ATP8B2	4	0.046851	0.046764	1	787	0
HRASLS	4	0.046901	0.046819	1	788	0
FSTL1	4	0.046952	0.046868	1	789	0
MS4A3	4	0.047002	0.046912	1	790	0
C9orf117	4	0.047103	0.047013	1	791	0
TXN2	4	0.047153	0.047059	1	792	0
HEBP1	4	0.047204	0.047104	1	793	0
MORN1	4	0.047254	0.047157	1	794	0
KRTAP11-1	4	0.047305	0.047207	1	795	0
COMMD9	4	0.047355	0.047264	1	796	0
PLEKHB1	4	0.047406	0.047304	1	797	0
PPT2	4	0.047456	0.04736	1	798	0
2020-09-01	4	0.047507	0.047413	1	799	0
CAAP1	4	0.047557	0.047462	1	800	0
TAS2R20	4	0.047608	0.047504	1	801	0
SPATA31C1	4	0.047658	0.047554	1	802	0
NEDD1	4	0.047708	0.047608	1	803	0
TBX2	4	0.047759	0.047656	1	804	0
NT5C1A	4	0.047809	0.047707	1	805	0
ZNF740	4	0.047961	0.047858	1	806	0
KLF15	4	0.048061	0.047958	1	807	0
FADS6	4	0.048112	0.048008	1	808	0
KIF22	4	0.048162	0.048053	1	809	0
CHD6	4	0.048213	0.048111	1	810	0
TCEB2	4	0.048263	0.04816	1	811	0
CTNND2	4	0.048314	0.048212	1	812	0
DAW1	4	0.048364	0.048269	1	813	0
KCTD13	4	0.048414	0.048321	1	814	0
NDUFS8	4	0.048465	0.048361	1	815	0
OTUD4	4	0.048566	0.048446	1	816	0
ZYX	4	0.048616	0.0485	1	817	0
LRRC41	4	0.048717	0.048592	1	818	0
PSAP	4	0.048767	0.048635	1	819	0
EID2	4	0.048818	0.048688	1	820	0
KRT20	4	0.048868	0.048743	1	821	0
PRX	4	0.048918	0.048785	1	822	0
LRRTM1	4	0.048969	0.048836	1	823	0
GGTLC2	4	0.049019	0.048884	1	824	0
ATOH8	4	0.04907	0.048937	1	825	0
PLEKHA3	4	0.04912	0.048986	1	826	0
CD6	4	0.04917	0.049037	1	827	0
TRIM11	4	0.049221	0.049097	1	828	0
TG	4	0.049271	0.049143	1	829	0
PROZ	4	0.049322	0.049189	1	830	0
PAN2	4	0.049372	0.049231	1	831	0
IL1R2	4	0.049422	0.049282	1	832	0
ARIH2OS	4	0.049523	0.049392	1	833	0
LPA	4	0.049573	0.049438	1	834	0
C7orf69	4	0.049624	0.049486	1	835	0
DEGS2	4	0.049725	0.049584	1	836	0
RNF144A	4	0.049775	0.049633	1	837	0
UBN1	4	0.049825	0.049675	1	838	0
PF4	4	0.049876	0.049725	1	839	0
SLC46A1	4	0.049926	0.049778	1	840	0
ATAD3B	4	0.049976	0.04983	1	841	0
TPP2	4	0.050027	0.049871	1	842	0
FXYD3	4	0.050077	0.049935	1	843	0
PRDX6	4	0.050178	0.050037	1	844	0
VEGFC	4	0.050228	0.050096	1	845	0
CCL19	4	0.050278	0.050149	1	846	0
UFL1	4	0.050329	0.050202	1	847	0
PIAS3	4	0.050379	0.050256	1	848	0
IRAK3	4	0.050429	0.050315	1	849	0
ARHGEF28	4	0.05048	0.05037	1	850	0
WDR5B	4	0.05053	0.050413	1	851	0
MALT1	4	0.050631	0.050503	1	852	0
HORMAD2	4	0.050681	0.050556	1	853	0
TSR1	4	0.050731	0.0506	1	854	0
FPGT	4	0.050782	0.050652	1	855	0
CHERP	4	0.050882	0.050753	1	856	0
DCK	4	0.050983	0.050845	1	857	0
CRTC2	4	0.051033	0.050894	1	858	0
MCAM	4	0.051084	0.05094	1	859	0
TIA1	4	0.051134	0.050985	1	860	0
C12orf40	4	0.051184	0.051038	1	861	0
CPSF2	4	0.051235	0.051089	1	862	0
ECSCR	4	0.051285	0.051137	1	863	0
SPANXN2	4	0.051335	0.051186	1	864	0
SZT2	4	0.051385	0.051234	1	865	0
NFKBIB	4	0.051436	0.051282	1	866	0
ZNF93	4	0.051536	0.05139	1	867	0
RP1	4	0.051587	0.051435	1	868	0
KCNK12	4	0.051637	0.05149	1	869	0
RAD54L	4	0.051687	0.051533	1	870	0
OR11A1	4	0.051738	0.051578	1	871	0
VPS26A	4	0.051788	0.051638	1	872	0
DENND5A	4	0.051838	0.051692	1	873	0
BCL2L11	4	0.051888	0.051738	1	874	0
TIGD1	4	0.051939	0.051787	1	875	0
AP1M1	4	0.051989	0.051832	1	876	0
ZNF318	4	0.052039	0.051887	1	877	0
MLLT4	4	0.052089	0.051935	1	878	0
ADAM19	4	0.05224	0.052076	1	879	0
ARHGAP32	4	0.052291	0.052129	1	880	0
CD200R1	4	0.052341	0.052187	1	881	0
CASK	4	0.052391	0.052243	1	882	0
PRY2	4	0.052441	0.052299	1	883	0
SH3BP4	4	0.052492	0.052346	1	884	0
TNFRSF18	4	0.052542	0.052403	1	885	0
HOXB8	4	0.052592	0.052454	1	886	0
RAB28	4	0.052642	0.052497	1	887	0
LAPTM4A	4	0.052693	0.052547	1	888	0
RPUSD2	4	0.052743	0.05259	1	889	0
CD99L2	4	0.052793	0.052647	1	890	0
C1QB	4	0.052843	0.05269	1	891	0
NLRC4	4	0.052894	0.052738	1	892	0
UBA7	4	0.052944	0.052795	1	893	0
PIKFYVE	4	0.052994	0.05284	1	894	0
TIGD5	4	0.053044	0.052885	1	895	0
USP11	4	0.053094	0.052944	1	896	0
UCP1	4	0.053145	0.052999	1	897	0
ROBO2	4	0.053245	0.053099	1	898	0
FCGR2B	4	0.053295	0.053151	1	899	0
KLRF1	4	0.053346	0.053205	1	900	0
ARHGAP19	4	0.053396	0.053247	1	901	0
OPN1MW	4	0.053446	0.053291	1	902	0
PHGR1	4	0.053496	0.053348	1	903	0
CYP2E1	4	0.053546	0.053393	1	904	0
CGA	4	0.053597	0.053437	1	905	0
PIK3C3	4	0.053647	0.053488	1	906	0
CDC42EP3	4	0.053697	0.053539	1	907	0
NDUFA8	4	0.053747	0.053584	1	908	0
HADH	4	0.053797	0.053635	1	909	0
EIF1	4	0.053848	0.053691	1	910	0
TGDS	4	0.053948	0.053791	1	911	0
NDUFB5	4	0.053998	0.05385	1	912	0
TMCC1	4	0.054099	0.053948	1	913	0
RGMB	4	0.054149	0.053994	1	914	0
CLEC16A	4	0.054199	0.054045	1	915	0
HSPBAP1	4	0.054249	0.054096	1	916	0
COMMD1	4	0.054299	0.054149	1	917	0
MCOLN2	4	0.05435	0.054209	1	918	0
TSPAN33	4	0.0544	0.054256	1	919	0
CAGE1	4	0.05445	0.054305	1	920	0
ERV3-1	4	0.05455	0.05439	1	921	0
DCHS1	4	0.0546	0.054442	1	922	0
E2F7	4	0.054651	0.054499	1	923	0
MGAT4D	4	0.054701	0.054552	1	924	0
MAPK12	4	0.054751	0.054595	1	925	0
GLIS2	4	0.054801	0.054646	1	926	0
ARL6IP1	4	0.054851	0.054691	1	927	0
ZFP64	4	0.054901	0.054747	1	928	0
TMEM179	4	0.054952	0.054796	1	929	0
P2RY8	4	0.055002	0.054844	1	930	0
NLRP3	4	0.055052	0.054893	1	931	0
TMEM199	4	0.055152	0.05499	1	932	0
DUOXA2	4	0.055253	0.05509	1	933	0
ZNF543	4	0.055253	0.05509	1	935	0
CHRNB1	4	0.055253	0.05509	1	934	0
RAB23	4	0.055353	0.055189	1	936	0
IGSF1	4	0.055403	0.055245	1	937	0
F12	4	0.055453	0.055303	1	938	0
GTF2H2	4	0.055503	0.055357	1	939	0
PRLR	4	0.055553	0.055409	1	940	0
FBXL13	4	0.055603	0.055471	1	941	0
CCDC160	4	0.055654	0.055514	1	942	0
P2RY14	4	0.055704	0.055562	1	943	0
OR6K3	4	0.055754	0.055609	1	944	0
FOXC2	4	0.055804	0.055654	1	945	0
LEMD3	4	0.055854	0.055697	1	946	0
TBX20	4	0.055904	0.055744	1	947	0
SEC14L6	4	0.055954	0.055793	1	948	0
ZNF250	4	0.056055	0.0559	1	949	0
TNFAIP8L2	4	0.056105	0.055952	1	950	0
OR5K1	4	0.056155	0.056003	1	951	0
MYLK4	4	0.056255	0.056111	1	952	0
MSH6	4	0.056305	0.056157	1	953	0
CUEDC2	4	0.056355	0.056209	1	954	0
NBPF15	4	0.056405	0.056261	1	955	0
GSG2	4	0.056455	0.056317	1	956	0
PTCH2	4	0.056505	0.056367	1	957	0
ADPRHL2	4	0.056556	0.056421	1	958	0
DDX60	4	0.056606	0.056472	1	959	0
ECHDC3	4	0.056656	0.056523	1	960	0
SELK	4	0.056756	0.056615	1	961	0
NMB	4	0.056856	0.056708	1	962	0
KCND3	4	0.056906	0.056748	1	963	0
TCF4	4	0.056956	0.056795	1	964	0
TSHZ2	4	0.057006	0.056844	1	965	0
GLG1	4	0.057056	0.056899	1	966	0
MYO1C	4	0.057106	0.056949	1	967	0
PRKAR1B	4	0.057157	0.057004	1	968	0
ASIP	4	0.057207	0.057056	1	969	0
EME2	4	0.057257	0.057107	1	970	0
CHSY3	4	0.057307	0.057172	1	971	0
NDUFA4L2	4	0.057357	0.057231	1	972	0
ST8SIA5	4	0.057457	0.057331	1	973	0
C2orf88	4	0.057557	0.057416	1	974	0
ZNF430	4	0.057607	0.057454	1	975	0
KRT10	4	0.057657	0.057506	1	976	0
PDE3A	4	0.057707	0.057553	1	977	0
UTS2	4	0.057757	0.057597	1	978	0
ADAM8	4	0.057807	0.057658	1	979	0
RPRML	4	0.057857	0.057714	1	980	0
CFC1	4	0.057907	0.057767	1	981	0
NAGPA	4	0.057957	0.057825	1	982	0
LTBP1	4	0.058007	0.057874	1	983	0
APOBEC3A	4	0.058057	0.057927	1	984	0
ATP6V1B2	4	0.058107	0.057979	1	985	0
DMXL2	4	0.058158	0.058032	1	986	0
TYK2	4	0.058208	0.058081	1	987	0
PAX2	4	0.058258	0.058129	1	988	0
PEG10	4	0.058308	0.058184	1	989	0
SAP18	4	0.058358	0.058236	1	990	0
POU2F2	4	0.058408	0.058284	1	991	0
ZNF71	4	0.058458	0.05834	1	992	0
LIF	4	0.058508	0.058383	1	993	0
PIK3R4	4	0.058558	0.05844	1	994	0
CAPZA1	4	0.058608	0.058483	1	995	0
GP6	4	0.058658	0.058535	1	996	0
WDR87	4	0.058708	0.058586	1	997	0
FBRSL1	4	0.058758	0.058634	1	998	0
L2HGDH	4	0.058808	0.058678	1	999	0
SRL	4	0.058858	0.058726	1	1000	0
UMAD1	4	0.058908	0.058766	1	1001	0
ALOX15	4	0.058958	0.058822	1	1002	0
CSGALNACT2	4	0.059008	0.058872	1	1003	0
CNOT7	4	0.059058	0.058932	1	1004	0
KIF7	4	0.059108	0.058989	1	1005	0
IMPG1	4	0.059158	0.059032	1	1006	0
MAGEB10	4	0.059208	0.059074	1	1007	0
P2RX2	4	0.059258	0.059125	1	1008	0
ADGRA2	4	0.059308	0.059179	1	1009	0
VPS39	4	0.059358	0.059237	1	1010	0
GRAP	4	0.059408	0.059292	1	1011	0
OR4K1	4	0.059458	0.059332	1	1012	0
TAS2R7	4	0.059508	0.059378	1	1013	0
TRIM66	4	0.059558	0.059432	1	1014	0
SYNPO2	4	0.059608	0.059484	1	1015	0
C18orf21	4	0.059657	0.059538	1	1016	0
C7	4	0.059707	0.059589	1	1017	0
GRHL3	4	0.059757	0.059638	1	1018	0
ARRB2	4	0.059807	0.059689	1	1019	0
WDR11	4	0.059857	0.059732	1	1020	0
CLIC5	4	0.059907	0.059786	1	1021	0
NEB	4	0.059957	0.059828	1	1022	0
CDAN1	4	0.060007	0.059873	1	1023	0
EVI2B	4	0.060107	0.059974	1	1024	0
GYPA	4	0.060157	0.060028	1	1025	0
PURA	4	0.060207	0.060075	1	1026	0
WDR59	4	0.060357	0.060222	1	1027	0
HBEGF	4	0.060407	0.06027	1	1028	0
ARMC3	4	0.060457	0.060325	1	1029	0
RPS26	4	0.060557	0.060427	1	1030	0
UGT1A10	4	0.060607	0.060477	1	1031	0
ADGRF1	4	0.060656	0.060521	1	1032	0
TOLLIP	4	0.060706	0.060579	1	1033	0
C2orf80	4	0.060806	0.06067	1	1034	0
FOS	4	0.060906	0.060763	1	1035	0
GID4	4	0.060956	0.060805	1	1036	0
UBXN1	4	0.061006	0.060861	1	1037	0
RBM42	4	0.061056	0.06091	1	1038	0
EPM2A	4	0.061106	0.060963	1	1039	0
ZER1	4	0.061156	0.061012	1	1040	0
MACF1	4	0.061206	0.061066	1	1041	0
SPRR2E	4	0.061255	0.061118	1	1042	0
L1CAM	4	0.061305	0.061164	1	1043	0
CYP4Z1	4	0.061355	0.061218	1	1044	0
LOC101929983	4	0.061405	0.061265	1	1045	0
PDSS2	4	0.061455	0.061308	1	1046	0
PCYT1B	4	0.061505	0.061357	1	1047	0
SOCS3	4	0.061555	0.061418	1	1048	0
EHD1	4	0.061605	0.061466	1	1049	0
TFPI	4	0.061655	0.06152	1	1050	0
PKD2L2	4	0.061705	0.061568	1	1051	0
TMEM17	4	0.061754	0.061617	1	1052	0
LNPEP	4	0.061804	0.061663	1	1053	0
DCAF10	4	0.061854	0.061713	1	1054	0
PARD6B	4	0.061904	0.061767	1	1055	0
RAD50	4	0.062004	0.061864	1	1056	0
ADPGK	4	0.062054	0.061911	1	1057	0
JDP2	4	0.062104	0.061969	1	1058	0
RAB1A	4	0.062153	0.062018	1	1059	0
DDAH1	4	0.062203	0.06207	1	1060	0
TRMT44	4	0.062253	0.06211	1	1061	0
WSCD2	4	0.062303	0.062154	1	1062	0
SH3BGRL	4	0.062403	0.062255	1	1063	0
SEMA4D	4	0.062453	0.062302	1	1064	0
MRPS31	4	0.062502	0.062347	1	1065	0
OXER1	4	0.062602	0.062439	1	1066	0
SOWAHD	4	0.062652	0.062491	1	1067	0
VASN	4	0.062702	0.06254	1	1068	0
ZNF546	4	0.062752	0.062596	1	1069	0
PRDM16	4	0.062802	0.062641	1	1070	0
CLN6	4	0.062851	0.062689	1	1071	0
PLS1	4	0.062901	0.062737	1	1072	0
PTPN2	4	0.063001	0.062831	1	1073	0
NR1I3	4	0.063051	0.06288	1	1074	0
ZNF165	4	0.063101	0.062928	1	1075	0
CREBL2	4	0.0632	0.063032	1	1076	0
C4B	4	0.06335	0.063183	1	1077	0
NCAM1	4	0.063449	0.063292	1	1078	0
MSC	4	0.063499	0.063338	1	1079	0
IL21R	4	0.063549	0.063393	1	1080	0
PAQR7	4	0.063599	0.063447	1	1081	0
TVP23C-CDRT4	4	0.063698	0.06355	1	1082	0
VPS13C	4	0.063748	0.063595	1	1083	0
PHOSPHO2-KLHL23	4	0.063798	0.06364	1	1084	0
MTHFS	4	0.063848	0.063692	1	1085	0
SBK1	4	0.063898	0.06374	1	1086	0
APOL3	4	0.063947	0.063796	1	1087	0
DNTTIP1	4	0.063997	0.063844	1	1088	0
DPF2	4	0.064047	0.063894	1	1089	0
AMPD1	4	0.064097	0.06394	1	1090	0
CDADC1	4	0.064147	0.063998	1	1091	0
NPRL3	4	0.064196	0.064056	1	1092	0
CBLB	4	0.064246	0.064101	1	1093	0
HSP90AA1	4	0.064296	0.064141	1	1094	0
SAR1A	4	0.064346	0.064195	1	1095	0
TUSC2	4	0.064396	0.064247	1	1096	0
COMP	4	0.064445	0.0643	1	1097	0
RFWD2	4	0.064545	0.064401	1	1098	0
GBP6	4	0.064595	0.064459	1	1099	0
TMEM257	4	0.064644	0.064506	1	1100	0
TMEM252	4	0.064694	0.064554	1	1101	0
CDC42BPG	4	0.064744	0.06461	1	1102	0
TOB1	4	0.064794	0.06465	1	1103	0
ZSCAN20	4	0.064893	0.064753	1	1104	0
MYO1A	4	0.064993	0.064844	1	1105	0
PADI3	4	0.065042	0.064892	1	1106	0
ZCCHC13	4	0.065092	0.064948	1	1107	0
MAP4K5	4	0.065142	0.065002	1	1108	0
USP22	4	0.065192	0.065049	1	1109	0
HNRNPCL2	4	0.065291	0.065147	1	1110	0
BCDIN3D	4	0.065341	0.065198	1	1111	0
GTF3A	4	0.065391	0.065251	1	1112	0
PPP6R1	4	0.06544	0.06531	1	1113	0
NOTCH1	4	0.06549	0.065361	1	1114	0
FAM173B	4	0.06554	0.065412	1	1115	0
SUCLG2	4	0.06559	0.065464	1	1116	0
SUMF2	4	0.065639	0.065521	1	1117	0
ALK	4	0.065689	0.065565	1	1118	0
ACTN2	4	0.065739	0.065617	1	1119	0
RCN2	4	0.065789	0.065662	1	1120	0
CRACR2B	4	0.065838	0.065713	1	1121	0
CXCL8	4	0.065888	0.06576	1	1122	0
FBXO42	4	0.065938	0.065803	1	1123	0
TMEM132C	4	0.065987	0.065852	1	1124	0
EGR2	4	0.066037	0.065915	1	1125	0
OR8B2	4	0.066087	0.065971	1	1126	0
GAN	4	0.066186	0.066061	1	1127	0
RTBDN	4	0.066236	0.066112	1	1128	0
SPIN2A	4	0.066286	0.066156	1	1129	0
WNK1	4	0.066335	0.066198	1	1130	0
FAM13A	4	0.066385	0.066243	1	1131	0
TNFAIP8L2-SCNM1	4	0.066435	0.066293	1	1132	0
P3H2	4	0.066485	0.066349	1	1133	0
ARL2BP	4	0.066534	0.066398	1	1134	0
STYXL1	4	0.066584	0.066451	1	1135	0
PDK4	4	0.066634	0.0665	1	1136	0
HCK	4	0.066683	0.066549	1	1137	0
POTEB	4	0.066758	0.066617	1	1138	0
H1FX	4	0.066832	0.066694	1	1139	0
PAX6	4	0.066882	0.06675	1	1140	0
ZNF114	4	0.066981	0.066852	1	1141	0
SEZ6L	4	0.067056	0.066915	1	1143	0
SCRN2	4	0.067056	0.066915	1	1142	0
SLC25A45	4	0.06713	0.066992	1	1144	0
TRNT1	4	0.06718	0.067049	1	1145	0
CD19	4	0.06723	0.067101	1	1146	0
EXOG	4	0.067279	0.067154	1	1147	0
SPPL2B	4	0.067329	0.0672	1	1148	0
CCDC89	4	0.067379	0.067243	1	1149	0
CDS1	4	0.067428	0.067286	1	1150	0
FOXP2	4	0.067528	0.067379	1	1151	0
FJX1	4	0.067577	0.06742	1	1152	0
SMARCE1	4	0.067627	0.067473	1	1153	0
ANKRD55	4	0.067677	0.067531	1	1154	0
PYDC2	4	0.067776	0.067627	1	1155	0
MYD88	4	0.067826	0.06768	1	1156	0
RNF11	4	0.067875	0.067728	1	1157	0
PTPRA	4	0.067925	0.067782	1	1158	0
CPTP	4	0.067975	0.067822	1	1159	0
PPP4C	4	0.068024	0.067866	1	1160	0
HP	4	0.068074	0.06791	1	1161	0
ST3GAL2	4	0.068123	0.067967	1	1162	0
TRPM8	4	0.068173	0.068014	1	1163	0
ATG5	4	0.068223	0.06806	1	1164	0
LRIF1	4	0.068272	0.068111	1	1165	0
S1PR2	4	0.068322	0.068156	1	1166	0
HAMP	4	0.068372	0.068202	1	1167	0
GUCY1A3	4	0.068421	0.068251	1	1168	0
TSSK1B	4	0.068471	0.068309	1	1169	0
FOXN4	4	0.06852	0.06835	1	1170	0
MTRNR2L5	4	0.06857	0.068398	1	1171	0
NONO	4	0.06862	0.068452	1	1172	0
GSC2	4	0.068669	0.068502	1	1173	0
MTMR2	4	0.068719	0.068559	1	1174	0
GSTM3	4	0.068768	0.06861	1	1175	0
CLEC10A	4	0.068818	0.068671	1	1176	0
ATP11A	4	0.068868	0.068714	1	1177	0
FAM47C	4	0.068967	0.068795	1	1178	0
PXK	4	0.069016	0.06884	1	1179	0
FAM180A	4	0.069066	0.068893	1	1180	0
MESDC1	4	0.069165	0.068997	1	1181	0
SPATA31A5	4	0.069264	0.069105	1	1182	0
CCDC94	4	0.069314	0.069154	1	1183	0
SRRM5	4	0.069364	0.069199	1	1184	0
ANO6	4	0.069413	0.069249	1	1185	0
MAF1	4	0.069512	0.069352	1	1186	0
FNDC3B	4	0.069562	0.069401	1	1187	0
FNDC9	4	0.069611	0.069453	1	1188	0
PARP12	4	0.069661	0.069505	1	1189	0
TEAD2	4	0.069711	0.069558	1	1190	0
CLEC1B	4	0.06981	0.069652	1	1191	0
RNF208	4	0.069859	0.0697	1	1192	0
ALG6	4	0.069909	0.069755	1	1193	0
FCN1	4	0.069958	0.069808	1	1194	0
SETD1B	4	0.070008	0.069858	1	1195	0
BEST2	4	0.070058	0.069904	1	1196	0
SCAF8	4	0.070107	0.069951	1	1197	0
IGSF6	4	0.070157	0.069992	1	1198	0
RPS13	4	0.070206	0.070035	1	1199	0
TMEM253	4	0.070355	0.070183	1	1200	0
CALCA	4	0.070404	0.070231	1	1201	0
CHUK	4	0.070454	0.070277	1	1202	0
WDR7	4	0.070553	0.070378	1	1203	0
GLI2	4	0.070602	0.07043	1	1204	0
PLEKHG2	4	0.070652	0.070484	1	1205	0
USP47	4	0.070702	0.070528	1	1206	0
NFATC2IP	4	0.070751	0.070585	1	1207	0
RRAGC	4	0.070801	0.070641	1	1208	0
SBSPON	4	0.07085	0.070689	1	1209	0
VPS16	4	0.0709	0.070732	1	1210	0
TRIM29	4	0.070949	0.070775	1	1211	0
HYKK	4	0.071048	0.070869	1	1212	0
CCDC170	4	0.071098	0.070917	1	1213	0
TCF7L1	4	0.071147	0.070962	1	1214	0
NFKBID	4	0.071197	0.07101	1	1215	0
SURF2	4	0.071246	0.071058	1	1216	0
TAC3	4	0.071296	0.071098	1	1217	0
ZNF687	4	0.071345	0.071157	1	1218	0
MCM6	4	0.071494	0.071301	1	1219	0
PRDM12	4	0.071543	0.071356	1	1220	0
HIST2H2BE	4	0.071593	0.071399	1	1221	0
KTN1	4	0.071667	0.071475	1	1222	0
WDR63	4	0.071667	0.071475	1	1223	0
GZMA	4	0.071741	0.071556	1	1224	0
SLC13A4	4	0.071791	0.071611	1	1225	0
NR4A3	4	0.07184	0.071663	1	1226	0
RGPD6	4	0.07189	0.071706	1	1227	0
STAT2	4	0.071939	0.071747	1	1228	0
BCL2L2-PABPN1	4	0.071989	0.071799	1	1229	0
ASF1A	4	0.072088	0.071904	1	1230	0
GDI2	4	0.072137	0.071959	1	1231	0
TRIP12	4	0.072186	0.072006	1	1232	0
CNPY3	4	0.072236	0.072057	1	1233	0
STEAP2	4	0.072285	0.072112	1	1234	0
B4GALT1	4	0.072335	0.072174	1	1235	0
CD8A	4	0.072434	0.072284	1	1236	0
C16orf90	4	0.072483	0.072333	1	1237	0
SMARCC2	4	0.072533	0.072386	1	1238	0
C17orf51	4	0.072632	0.072488	1	1239	0
CIDEA	4	0.072681	0.072539	1	1240	0
DUSP8	4	0.072731	0.072585	1	1241	0
VPS53	4	0.07278	0.072629	1	1242	0
IFT43	4	0.072829	0.07268	1	1243	0
TCHHL1	4	0.072879	0.072726	1	1244	0
NCAN	4	0.072928	0.072773	1	1245	0
TMTC4	4	0.072978	0.072818	1	1246	0
RPRD1B	4	0.073027	0.072869	1	1247	0
DMRT1	4	0.073077	0.072923	1	1248	0
PCDHA1	4	0.073126	0.072973	1	1249	0
PLIN2	4	0.073175	0.07302	1	1250	0
NANS	4	0.073225	0.073075	1	1251	0
ROGDI	4	0.073324	0.073173	1	1252	0
C4orf33	4	0.073373	0.073224	1	1253	0
LOC101927322	4	0.073423	0.073266	1	1254	0
SVIL	4	0.073472	0.073312	1	1255	0
FOXL2	4	0.073521	0.073365	1	1256	0
EMCN	4	0.073571	0.073415	1	1257	0
USP6	4	0.07362	0.073466	1	1258	0
DSE	4	0.07367	0.073524	1	1259	0
PLTP	4	0.073719	0.073574	1	1260	0
FAM57B	4	0.073768	0.073621	1	1261	0
CROT	4	0.073818	0.073666	1	1262	0
HGS	4	0.073867	0.073713	1	1263	0
CCDC85C	4	0.073917	0.073761	1	1264	0
ASCC1	4	0.073966	0.073814	1	1265	0
ZNF584	4	0.074114	0.073955	1	1266	0
GLRA1	4	0.074164	0.074005	1	1267	0
C19orf70	4	0.074262	0.074106	1	1268	0
TRIM77	4	0.074312	0.074154	1	1269	0
SLFN5	4	0.074361	0.074215	1	1270	0
RTP2	4	0.074411	0.074261	1	1271	0
PRAMEF11	4	0.07446	0.074316	1	1272	0
TAX1BP1	4	0.074509	0.074365	1	1273	0
HMGA1	4	0.074559	0.07441	1	1274	0
LIMS2	4	0.074608	0.074463	1	1275	0
TMEM165	4	0.074657	0.074514	1	1276	0
RPS6KA6	4	0.074707	0.074565	1	1277	0
CAMK4	4	0.074756	0.074608	1	1278	0
DAZ4	4	0.074806	0.074663	1	1279	0
DERL1	4	0.074855	0.074719	1	1280	0
KIF25	4	0.074904	0.074764	1	1281	0
PTCH1	4	0.074954	0.074813	1	1282	0
THSD7B	4	0.075003	0.074861	1	1283	0
LRRC7	4	0.075052	0.074906	1	1284	0
SSX5	4	0.075151	0.075008	1	1285	0
FZD10	4	0.0752	0.075068	1	1286	0
MS4A15	4	0.075299	0.075166	1	1287	0
PNPLA6	4	0.075348	0.075217	1	1288	0
MFSD10	4	0.075447	0.075321	1	1289	0
ZNF557	4	0.075496	0.075372	1	1290	0
DOT1L	4	0.075595	0.075482	1	1291	0
CENPV	4	0.075694	0.075589	1	1292	0
C4orf46	4	0.075743	0.07563	1	1293	0
MROH6	4	0.075792	0.075674	1	1294	0
RFC1	4	0.075842	0.075727	1	1295	0
NPB	4	0.075891	0.07578	1	1296	0
FSIP1	4	0.07594	0.075826	1	1297	0
CT47A7	4	0.07599	0.075873	1	1298	0
REG4	4	0.076039	0.075926	1	1299	0
KCNQ5	4	0.076088	0.075973	1	1300	0
TMEM72	4	0.076138	0.076026	1	1301	0
ZBTB33	4	0.076187	0.076067	1	1302	0
KIF20B	4	0.076236	0.076123	1	1303	0
CLCN5	4	0.076335	0.076225	1	1304	0
MAP9	4	0.076384	0.076275	1	1305	0
TMC1	4	0.076433	0.07633	1	1306	0
OR12D3	4	0.076483	0.076383	1	1307	0
MAP7D2	4	0.076532	0.076424	1	1308	0
LANCL2	4	0.076581	0.076476	1	1309	0
PTH2	4	0.076631	0.076527	1	1310	0
DENND4A	4	0.07668	0.076577	1	1311	0
MICU1	4	0.076729	0.076625	1	1312	0
VEPH1	4	0.076779	0.07668	1	1313	0
SEMA6C	4	0.076828	0.076726	1	1314	0
CRYBB2	4	0.076877	0.07678	1	1315	0
TRPC3	4	0.076926	0.076817	1	1316	0
PTK6	4	0.076976	0.076868	1	1317	0
ARSB	4	0.077025	0.076913	1	1318	0
AMDHD1	4	0.077074	0.076956	1	1319	0
TSSC1	4	0.077123	0.076995	1	1320	0
SNX14	4	0.077173	0.077046	1	1321	0
EDIL3	4	0.077222	0.077091	1	1322	0
CHIC2	4	0.077321	0.077189	1	1323	0
RNF182	4	0.07737	0.077237	1	1324	0
PLAC9	4	0.077419	0.077289	1	1325	0
TRMT61B	4	0.077468	0.077336	1	1326	0
MCIDAS	4	0.077518	0.077376	1	1327	0
WASF2	4	0.077567	0.077431	1	1328	0
ARMC10	4	0.077616	0.07748	1	1329	0
SYNM	4	0.077715	0.077585	1	1330	0
OGG1	4	0.077764	0.077639	1	1331	0
ATP1B1	4	0.077813	0.07769	1	1332	0
ACADVL	4	0.077862	0.077733	1	1333	0
ITGAM	4	0.077912	0.077783	1	1334	0
GBA2	4	0.077961	0.07783	1	1335	0
SPINK8	4	0.07801	0.077882	1	1336	0
ATP6V1B1	4	0.078059	0.07794	1	1337	0
PGBD3	4	0.078108	0.077988	1	1338	0
ZC3H12A	4	0.078158	0.078042	1	1339	0
OVCA2	4	0.078256	0.078147	1	1340	0
ANKDD1B	4	0.078355	0.078245	1	1341	0
INSM1	4	0.078404	0.078294	1	1342	0
EMB	4	0.078453	0.078349	1	1343	0
FGF9	4	0.078601	0.078504	1	1344	0
H2AFY	4	0.07865	0.07855	1	1345	0
TMEM186	4	0.078699	0.078601	1	1346	0
PDE5A	4	0.078847	0.078735	1	1347	0
ARRDC3	4	0.078896	0.07878	1	1348	0
NAPG	4	0.078945	0.078819	1	1349	0
NF2	4	0.078994	0.078865	1	1350	0
PXMP2	4	0.079044	0.078917	1	1351	0
FARS2	4	0.079093	0.078967	1	1352	0
CCDC42	4	0.079142	0.079023	1	1353	0
TCF20	4	0.079191	0.079065	1	1354	0
UBD	4	0.07924	0.079115	1	1355	0
GFOD2	4	0.079289	0.079159	1	1356	0
CCL26	4	0.079339	0.079201	1	1357	0
CISD3	4	0.079388	0.079251	1	1358	0
CACNG3	4	0.079437	0.079301	1	1359	0
LAMA4	4	0.079486	0.079341	1	1360	0
GFRA1	4	0.079535	0.079388	1	1361	0
FURIN	4	0.079585	0.079441	1	1362	0
VPS11	4	0.079634	0.079494	1	1363	0
SLC17A8	4	0.079683	0.079545	1	1364	0
CNFN	4	0.079732	0.079597	1	1365	0
TNIP2	4	0.079781	0.079644	1	1366	0
LRRFIP2	4	0.07983	0.079696	1	1367	0
TUBB1	4	0.07988	0.079752	1	1368	0
SLC6A8	4	0.079929	0.079797	1	1369	0
USP12	4	0.079978	0.079844	1	1370	0
SERPINB7	4	0.080027	0.079892	1	1371	0
ATP5S	4	0.080076	0.079945	1	1372	0
ZFP37	4	0.080125	0.079994	1	1373	0
CSF3R	4	0.080174	0.080041	1	1374	0
PTAFR	4	0.080224	0.080089	1	1375	0
CST1	4	0.080322	0.080185	1	1376	0
HPGDS	4	0.080371	0.080228	1	1377	0
CCDC115	4	0.08042	0.080276	1	1378	0
C15orf38-AP3S2	4	0.080469	0.080327	1	1379	0
PCDHA10	4	0.080518	0.080373	1	1380	0
SLC30A5	4	0.080568	0.080423	1	1381	0
TIMM50	4	0.080641	0.080501	1	1383	0
CD55	4	0.080641	0.080501	1	1382	0
MAB21L1	4	0.080715	0.080561	1	1384	0
CR1L	4	0.080764	0.080608	1	1385	0
GNAS	4	0.080813	0.080662	1	1386	0
REXO2	4	0.080862	0.080702	1	1387	0
CEBPG	4	0.08101	0.080857	1	1388	0
ZNF84	4	0.081059	0.080904	1	1389	0
KPNA2	4	0.081108	0.080954	1	1390	0
PSMF1	4	0.081157	0.081009	1	1391	0
GPBAR1	4	0.081206	0.08106	1	1392	0
HIST1H4H	4	0.081255	0.081115	1	1393	0
CATSPER1	4	0.081304	0.081157	1	1394	0
OR5B3	4	0.081353	0.081208	1	1395	0
BCL2L1	4	0.081452	0.081301	1	1396	0
TAF4B	4	0.08155	0.081402	1	1397	0
SLC35F6	4	0.081599	0.08145	1	1398	0
UBXN4	4	0.081648	0.081499	1	1399	0
OR6V1	4	0.081697	0.081545	1	1400	0
GALK2	4	0.081746	0.08159	1	1401	0
PAG1	4	0.081795	0.081633	1	1402	0
CER1	4	0.081844	0.081677	1	1403	0
CLK2	4	0.081893	0.081731	1	1404	0
ZNF385B	4	0.081943	0.081784	1	1405	0
NCR3LG1	4	0.081992	0.081827	1	1406	0
ZDHHC6	4	0.082041	0.081878	1	1407	0
MYL3	4	0.08209	0.081927	1	1408	0
KLHDC3	4	0.082139	0.081982	1	1409	0
ARPC1A	4	0.082188	0.082033	1	1410	0
DOK7	4	0.082237	0.082076	1	1411	0
PNLIPRP3	4	0.082286	0.082123	1	1412	0
FER	4	0.082335	0.082172	1	1413	0
THSD7A	4	0.082384	0.082227	1	1414	0
DHDH	4	0.082433	0.08228	1	1415	0
VCPIP1	4	0.082482	0.082323	1	1416	0
SLA2	4	0.082531	0.082367	1	1417	0
MGLL	4	0.08258	0.082417	1	1418	0
ZBED2	4	0.082629	0.082466	1	1419	0
TNFRSF10C	4	0.082679	0.082511	1	1420	0
CD300E	4	0.082728	0.082557	1	1421	0
NUDT11	4	0.082777	0.082605	1	1422	0
KRTAP4-12	4	0.082826	0.082651	1	1423	0
IGSF21	4	0.082875	0.0827	1	1424	0
MDH1	4	0.082973	0.082789	1	1425	0
GABRP	4	0.083022	0.082842	1	1426	0
SLCO1C1	4	0.083071	0.082892	1	1427	0
ETS1	4	0.08312	0.082938	1	1428	0
OR6S1	4	0.083169	0.082992	1	1429	0
OSBPL5	4	0.083218	0.083036	1	1430	0
APCDD1L	4	0.083267	0.08308	1	1431	0
RPL31	4	0.083316	0.083126	1	1432	0
EIF3G	4	0.083365	0.083174	1	1433	0
OR13A1	4	0.083414	0.083232	1	1434	0
PNKD	4	0.083463	0.083281	1	1435	0
GRAMD1C	4	0.08361	0.083427	1	1436	0
PPL	4	0.083659	0.083478	1	1437	0
ZBTB7A	4	0.083757	0.083573	1	1438	0
RNF19A	4	0.083831	0.083638	1	1439	0
DGKA	4	0.083831	0.083638	1	1440	0
DENND1A	4	0.083904	0.083718	1	1441	0
PGM1	4	0.083953	0.083767	1	1442	0
DNAJC25	4	0.084002	0.083812	1	1443	0
SEC31A	4	0.084051	0.083859	1	1444	0
VAV1	4	0.0841	0.083907	1	1445	0
PNPLA2	4	0.084149	0.08395	1	1446	0
HSPB9	4	0.084198	0.084001	1	1447	0
PRDM11	4	0.084296	0.084097	1	1448	0
PIP5KL1	4	0.084345	0.084145	1	1449	0
ST6GALNAC5	4	0.084394	0.084196	1	1450	0
HINT2	4	0.084443	0.084251	1	1451	0
C1orf174	4	0.084492	0.084299	1	1452	0
FAM71E1	4	0.084541	0.08434	1	1453	0
ZNF710	4	0.08459	0.084394	1	1454	0
FAM9B	4	0.084639	0.084444	1	1455	0
ABHD5	4	0.084737	0.084527	1	1456	0
STRN	4	0.084786	0.084572	1	1457	0
HTR1B	4	0.084835	0.084616	1	1458	0
ATP5L2	4	0.084884	0.08467	1	1459	0
C2orf15	4	0.084957	0.084741	1	1460	0
AURKC	4	0.085031	0.084815	1	1461	0
CD96	4	0.08508	0.084874	1	1462	0
DLG5	4	0.085128	0.084931	1	1463	0
RBBP6	4	0.085177	0.084984	1	1464	0
RRAGA	4	0.085226	0.08503	1	1465	0
LGALS9	4	0.085275	0.085081	1	1466	0
ANKRD13B	4	0.085324	0.085128	1	1467	0
TFDP3	4	0.085373	0.085178	1	1468	0
ZNF845	4	0.085422	0.085227	1	1469	0
PROX1	4	0.085471	0.085278	1	1470	0
PIP5K1C	4	0.08552	0.085338	1	1471	0
ACSL3	4	0.085569	0.085383	1	1472	0
SYN3	4	0.085618	0.085442	1	1473	0
PTPDC1	4	0.085667	0.085486	1	1474	0
SDC4	4	0.085716	0.085544	1	1475	0
FAM155B	4	0.085765	0.085589	1	1476	0
SIGLECL1	4	0.085814	0.085645	1	1477	0
PPP1R14A	4	0.085863	0.08569	1	1478	0
KCNH7	4	0.086058	0.085894	1	1479	0
CHIC1	4	0.086107	0.085941	1	1480	0
PERP	4	0.086205	0.086041	1	1481	0
SPATA33	4	0.086254	0.086093	1	1482	0
COL6A2	4	0.086303	0.086148	1	1483	0
SUCNR1	4	0.086376	0.086221	1	1484	0
STAMBPL1	4	0.086376	0.086221	1	1485	0
LMAN1L	4	0.086449	0.086293	1	1486	0
TAB1	4	0.086498	0.086338	1	1487	0
CRX	4	0.086547	0.086381	1	1488	0
KIF18B	4	0.086596	0.086433	1	1489	0
IYD	4	0.086645	0.086488	1	1490	0
CST8	4	0.086694	0.086541	1	1491	0
FGF1	4	0.086743	0.086594	1	1492	0
MSANTD2	4	0.086792	0.086631	1	1493	0
LYST	4	0.086841	0.086681	1	1494	0
ATL3	4	0.086889	0.086735	1	1495	0
TMA7	4	0.086938	0.086786	1	1496	0
BPI	4	0.086987	0.086837	1	1497	0
HSD11B1L	4	0.087036	0.086886	1	1498	0
RPL22L1	4	0.087085	0.086932	1	1499	0
C15orf65	4	0.087158	0.087014	1	1501	0
ITPKA	4	0.087158	0.087014	1	1500	0
TAGLN2	4	0.087232	0.087092	1	1502	0
GPR148	4	0.08728	0.087134	1	1503	0
CCDC64	4	0.087329	0.087192	1	1504	0
ZKSCAN2	4	0.087378	0.087238	1	1505	0
NKX6-1	4	0.087427	0.087295	1	1506	0
C12orf79	4	0.087476	0.087342	1	1507	0
EPO	4	0.087525	0.087392	1	1508	0
METTL10	4	0.087574	0.087437	1	1509	0
RNF7	4	0.087622	0.08748	1	1510	0
CAMK1D	4	0.087671	0.087521	1	1511	0
NUCKS1	4	0.08772	0.087568	1	1512	0
ASB8	4	0.087769	0.087615	1	1513	0
ADAMTS12	4	0.087818	0.087668	1	1514	0
TMEM265	4	0.087867	0.087713	1	1515	0
RIN1	4	0.087915	0.087765	1	1516	0
STK32B	4	0.088013	0.087853	1	1517	0
PDE4C	4	0.088062	0.087902	1	1518	0
ZNF469	4	0.088111	0.087947	1	1519	0
SPINK6	4	0.08816	0.087995	1	1520	0
CHRAC1	4	0.088306	0.088154	1	1521	0
VPS18	4	0.088355	0.088203	1	1522	0
FDPS	4	0.088404	0.08825	1	1523	0
AMZ2	4	0.088453	0.088301	1	1524	0
TMEM86A	4	0.088501	0.088347	1	1525	0
EGR4	4	0.08855	0.088392	1	1526	0
HEY1	4	0.088599	0.088436	1	1527	0
IKZF1	4	0.088648	0.088482	1	1528	0
RNF114	4	0.088745	0.088573	1	1529	0
BLID	4	0.088794	0.088625	1	1530	0
DPPA3	4	0.088843	0.088672	1	1531	0
NR2C2	4	0.088892	0.08873	1	1532	0
WDR83	4	0.088941	0.088772	1	1533	0
MLLT10	4	0.088989	0.088811	1	1534	0
TCP11L1	4	0.089038	0.088857	1	1535	0
GAMT	4	0.089087	0.088906	1	1536	0
TMEM106C	4	0.089136	0.088956	1	1537	0
GRN	4	0.089185	0.088997	1	1538	0
PIGB	4	0.089233	0.089046	1	1539	0
GLIPR2	4	0.08938	0.089199	1	1540	0
VSIG8	4	0.089428	0.089247	1	1541	0
RIC8B	4	0.089477	0.089297	1	1542	0
C9orf24	4	0.089526	0.089343	1	1543	0
PITPNA	4	0.089575	0.089391	1	1544	0
SEBOX	4	0.089624	0.089445	1	1545	0
PRR19	4	0.089672	0.089496	1	1546	0
GJD3	4	0.089721	0.089543	1	1547	0
LECT2	4	0.08977	0.089585	1	1548	0
SATB1	4	0.089819	0.08963	1	1549	0
FARP1	4	0.089867	0.089675	1	1550	0
GLE1	4	0.089916	0.089728	1	1551	0
ADGRL2	4	0.089965	0.089777	1	1552	0
MYBPC3	4	0.090014	0.08982	1	1553	0
KRTAP13-1	4	0.090062	0.089863	1	1554	0
KLF8	4	0.090111	0.089915	1	1555	0
CAMK1	4	0.09016	0.089959	1	1556	0
HOXA2	4	0.090209	0.090006	1	1557	0
ARRDC5	4	0.090257	0.090051	1	1558	0
RLN3	4	0.090306	0.090109	1	1559	0
SH2D4A	4	0.090404	0.0902	1	1560	0
C6orf165	4	0.090452	0.090247	1	1561	0
SGPP2	4	0.090501	0.090294	1	1562	0
VWA3A	4	0.09055	0.090334	1	1563	0
FOSL1	4	0.090647	0.090427	1	1564	0
ARHGEF10L	4	0.090696	0.090472	1	1565	0
RARRES1	4	0.090745	0.090513	1	1566	0
KIAA1958	4	0.090793	0.090557	1	1567	0
LNX2	4	0.090891	0.09065	1	1568	0
LRRIQ3	4	0.090988	0.090746	1	1569	0
ZNF701	4	0.091086	0.090866	1	1570	0
CDCA7L	4	0.091134	0.090908	1	1571	0
PPP1R15B	4	0.091183	0.090957	1	1572	0
FABP2	4	0.091232	0.091001	1	1573	0
CGB2	4	0.091281	0.091045	1	1574	0
MYO16	4	0.091378	0.091154	1	1575	0
KDM4D	4	0.091427	0.091202	1	1576	0
REEP2	4	0.091475	0.091254	1	1577	0
GNPDA1	4	0.091524	0.091295	1	1578	0
FAM69A	4	0.091573	0.091335	1	1579	0
LHX4	4	0.091621	0.091383	1	1580	0
TTC25	4	0.09167	0.091425	1	1581	0
KRTCAP3	4	0.091719	0.091473	1	1582	0
ADCYAP1	4	0.091768	0.091517	1	1583	0
FANCG	4	0.091816	0.091562	1	1584	0
GAL3ST1	4	0.091865	0.09161	1	1585	0
CLSTN3	4	0.091962	0.091704	1	1586	0
OR1K1	4	0.092011	0.091757	1	1587	0
FAM105A	4	0.09206	0.091809	1	1588	0
ALG3	4	0.092157	0.09191	1	1589	0
OAZ1	4	0.092254	0.091999	1	1590	0
NME7	4	0.092352	0.092091	1	1591	0
DEFB119	4	0.0924	0.092146	1	1592	0
SLC39A9	4	0.092449	0.092188	1	1593	0
ZFPM2	4	0.092498	0.092231	1	1594	0
SLC16A5	4	0.092546	0.092276	1	1595	0
SCRIB	4	0.092595	0.092312	1	1596	0
MPHOSPH9	4	0.092644	0.092354	1	1597	0
FBXO22	4	0.092692	0.092406	1	1598	0
ALPI	4	0.092741	0.092455	1	1599	0
ASAH2B	4	0.092789	0.092506	1	1600	0
MYLK3	4	0.092838	0.092554	1	1601	0
TMX1	4	0.092887	0.092597	1	1602	0
AUNIP	4	0.092935	0.092645	1	1603	0
IFNL2	4	0.093033	0.092742	1	1604	0
SLC7A2	4	0.093081	0.092785	1	1605	0
NUDT19	4	0.09313	0.09282	1	1606	0
ASTN1	4	0.093179	0.092865	1	1607	0
ZNF586	4	0.093227	0.092922	1	1608	0
OR4C16	4	0.093276	0.092966	1	1609	0
ETNPPL	4	0.093324	0.093006	1	1610	0
OLAH	4	0.093373	0.093049	1	1611	0
SMEK1	4	0.093422	0.093093	1	1612	0
MFSD3	4	0.093519	0.093175	1	1613	0
ADAT1	4	0.093567	0.093234	1	1614	0
PDE4DIP	4	0.093616	0.093286	1	1615	0
IP6K3	4	0.093665	0.093337	1	1616	0
STOX2	4	0.093713	0.093382	1	1617	0
RAB3GAP1	4	0.093786	0.093447	1	1618	0
ALDH1L2	4	0.093786	0.093447	1	1619	0
NUDT2	4	0.093859	0.093518	1	1620	0
TOR1AIP2	4	0.093908	0.09357	1	1621	0
CATSPERG	4	0.093956	0.09361	1	1622	0
EGLN2	4	0.094005	0.093664	1	1623	0
HLA-C	4	0.094054	0.093711	1	1624	0
CRIP3	4	0.094102	0.093763	1	1625	0
KIAA2012	4	0.094151	0.093816	1	1626	0
SPEG	4	0.094199	0.093867	1	1627	0
NDFIP1	4	0.094248	0.09392	1	1628	0
USP17L17	4	0.094296	0.093978	1	1629	0
VCX	4	0.094345	0.094024	1	1630	0
AQP4	4	0.094394	0.094081	1	1631	0
KLRF2	4	0.094442	0.09412	1	1632	0
C5orf51	4	0.094491	0.094167	1	1633	0
ZNF527	4	0.094539	0.094218	1	1634	0
TMEM54	4	0.094588	0.094273	1	1635	0
PHTF2	4	0.094636	0.094326	1	1636	0
MRPL16	4	0.094685	0.094367	1	1637	0
PTPN11	4	0.094734	0.09442	1	1638	0
HCFC2	4	0.094831	0.094503	1	1639	0
SERINC2	4	0.094879	0.094552	1	1640	0
MED19	4	0.094928	0.0946	1	1641	0
FAM76B	4	0.094976	0.094652	1	1642	0
LRTM2	4	0.095025	0.094703	1	1643	0
SEMA5B	4	0.095073	0.094751	1	1644	0
TPP1	4	0.095122	0.094801	1	1645	0
SELE	4	0.095171	0.094858	1	1646	0
YIPF2	4	0.095219	0.094912	1	1647	0
EPS8	4	0.095268	0.094959	1	1648	0
TMEM247	4	0.095316	0.09501	1	1649	0
ADAMTS8	4	0.095365	0.095064	1	1650	0
NIPAL1	4	0.095413	0.095112	1	1651	0
NPPC	4	0.09551	0.095218	1	1652	0
GALNT10	4	0.095559	0.095272	1	1653	0
WNT2B	4	0.095607	0.095324	1	1654	0
SPTA1	4	0.09568	0.09539	1	1656	0
AGXT2	4	0.09568	0.09539	1	1655	0
PRDM15	4	0.095753	0.095462	1	1657	0
MCF2L2	4	0.09585	0.095551	1	1658	0
DCDC2B	4	0.095899	0.095593	1	1659	0
FANCE	4	0.095947	0.095634	1	1660	0
OR2V1	4	0.095996	0.095684	1	1661	0
MTCP1	4	0.096044	0.095741	1	1662	0
CACNA1G	4	0.096093	0.095787	1	1663	0
FMO2	4	0.096141	0.095833	1	1664	0
VAV2	4	0.09619	0.095883	1	1665	0
NCKAP1	4	0.096287	0.095976	1	1666	0
SLC35E4	4	0.096335	0.096031	1	1667	0
PAWR	4	0.096384	0.096082	1	1668	0
CCSER1	4	0.096432	0.096134	1	1669	0
ADAM30	4	0.096481	0.096177	1	1670	0
BOD1	4	0.096578	0.096277	1	1671	0
TMEM18	4	0.096626	0.096327	1	1672	0
RSPH6A	4	0.096675	0.096381	1	1673	0
FAM124B	4	0.096723	0.096436	1	1674	0
CYB561A3	4	0.096772	0.096486	1	1675	0
SNED1	4	0.09682	0.096534	1	1676	0
ADPRHL1	4	0.096869	0.096585	1	1677	0
USP17L8	4	0.096917	0.096641	1	1678	0
CREB1	4	0.097014	0.096747	1	1679	0
FAM53C	4	0.097062	0.096797	1	1680	0
TBC1D31	4	0.097111	0.096843	1	1681	0
EPHX2	4	0.097159	0.096897	1	1682	0
OCEL1	4	0.097208	0.09695	1	1683	0
SLCO1B3	4	0.097256	0.096986	1	1684	0
DYNC1I2	4	0.097305	0.097032	1	1685	0
MAP3K8	4	0.097353	0.097079	1	1686	0
VPS8	4	0.097402	0.097124	1	1687	0
PAN3	4	0.09745	0.097167	1	1688	0
SNAP25	4	0.097499	0.097208	1	1689	0
NR2F6	4	0.097547	0.097254	1	1690	0
ZRANB2	4	0.097595	0.097297	1	1691	0
SMYD2	4	0.097644	0.097348	1	1692	0
LMO7DN	4	0.097692	0.097397	1	1693	0
TMEM69	4	0.097741	0.09745	1	1694	0
EPC2	4	0.097789	0.097496	1	1695	0
NUCB2	4	0.097838	0.097549	1	1696	0
CNTN6	4	0.097886	0.097602	1	1697	0
TBC1D8B	4	0.097935	0.097654	1	1698	0
MYL6	4	0.097983	0.097707	1	1699	0
ITK	4	0.098031	0.097755	1	1700	0
TH	4	0.09808	0.097798	1	1701	0
SMAD5	4	0.098128	0.097851	1	1702	0
PLIN3	4	0.098225	0.097942	1	1703	0
C19orf84	4	0.098322	0.098044	1	1704	0
BRK1	4	0.09837	0.098093	1	1705	0
ULBP1	4	0.098467	0.098182	1	1706	0
NKX2-8	4	0.098516	0.098231	1	1707	0
MLLT1	4	0.098661	0.098374	1	1708	0
CEP164	4	0.098709	0.098423	1	1709	0
PERM1	4	0.098758	0.098466	1	1710	0
APH1A	4	0.098806	0.098518	1	1711	0
MCUR1	4	0.098854	0.098558	1	1712	0
RPL24	4	0.098903	0.098607	1	1713	0
ATP6V1G1	4	0.098951	0.098657	1	1714	0
PDDC1	4	0.099	0.098711	1	1715	0
BCL2	4	0.099048	0.098755	1	1716	0
MTMR3	4	0.099096	0.098805	1	1717	0
BRE	4	0.099145	0.098857	1	1718	0
CARD9	4	0.099242	0.098959	1	1719	0
PDZD11	4	0.09929	0.099016	1	1720	0
CALU	4	0.099338	0.099063	1	1721	0
ZNF512	4	0.099387	0.09911	1	1722	0
RAG1	4	0.099435	0.099163	1	1723	0
SP100	4	0.099484	0.099209	1	1724	0
DNAJC7	4	0.099532	0.09926	1	1725	0
MIB1	4	0.09958	0.099303	1	1726	0
SNX8	4	0.099629	0.099363	1	1727	0
RASSF1	4	0.099677	0.099411	1	1728	0
TMEM205	4	0.099725	0.09945	1	1729	0
ANKS1A	4	0.099774	0.099497	1	1730	0
C20orf194	4	0.099822	0.099547	1	1731	0
PSG9	4	0.09987	0.099595	1	1732	0
PRR23D2	4	0.099919	0.099645	1	1733	0
KCTD16	4	0.099967	0.0997	1	1734	0
ZIC2	4	0.10006	0.099794	1	1735	0
RHEB	4	0.10011	0.099832	1	1736	0
IQCJ	4	0.10021	0.099933	1	1737	0
CHST14	4	0.10026	0.099985	1	1738	0
P2RY1	4	0.10031	0.10003	1	1739	0
BNIP2	4	0.10035	0.10008	1	1740	0
TRIM56	4	0.1004	0.10013	1	1741	0
DCAF17	4	0.10045	0.10018	1	1742	0
SDAD1	4	0.1005	0.10022	1	1743	0
GMEB2	4	0.10064	0.10037	1	1744	0
ZBTB8A	4	0.10069	0.10041	1	1745	0
CCDC125	4	0.10074	0.10046	1	1746	0
TPGS2	4	0.10079	0.10052	1	1747	0
SPNS1	4	0.10093	0.10066	1	1748	0
FAM3B	4	0.10098	0.10071	1	1749	0
SKAP1	4	0.10108	0.10081	1	1750	0
PAQR3	4	0.10113	0.10087	1	1751	0
TMA16	4	0.10118	0.10091	1	1752	0
2020-09-12	4	0.10127	0.10101	1	1753	0
AMIGO1	4	0.10132	0.10105	1	1754	0
MAPRE2	4	0.10137	0.1011	1	1755	0
PAQR4	4	0.10142	0.10115	1	1756	0
NLRP6	4	0.10147	0.1012	1	1757	0
COL4A4	4	0.10151	0.10125	1	1758	0
VLDLR	4	0.10156	0.10129	1	1759	0
GP5	4	0.10161	0.10134	1	1760	0
RMDN3	4	0.10171	0.10144	1	1761	0
CHST7	4	0.1018	0.10155	1	1762	0
OR1A1	4	0.1019	0.10164	1	1763	0
DPYS	4	0.10195	0.10169	1	1764	0
CTNNAL1	4	0.102	0.10174	1	1765	0
TMEM98	4	0.10204	0.10178	1	1766	0
CT47A12	4	0.10209	0.10183	1	1767	0
TMEM255B	4	0.10214	0.10188	1	1768	0
TMEM178A	4	0.10219	0.10193	1	1769	0
MRPL35	4	0.10224	0.10199	1	1770	0
LHB	4	0.10233	0.1021	1	1771	0
ZNF626	4	0.10238	0.10214	1	1772	0
ACKR1	4	0.10243	0.10219	1	1773	0
KCNMA1	4	0.10253	0.10229	1	1774	0
TRMT61A	4	0.10258	0.10233	1	1775	0
RSPH1	4	0.10262	0.10238	1	1776	0
SMIM6	4	0.10267	0.10242	1	1777	0
MIP	4	0.10272	0.10247	1	1778	0
HECTD2	4	0.10282	0.10257	1	1779	0
SERPING1	4	0.10296	0.10271	1	1780	0
NR2F1	4	0.10301	0.10275	1	1781	0
OR2A2	4	0.10311	0.10283	1	1782	0
PHC1	4	0.10315	0.10288	1	1783	0
TXNDC12	4	0.1032	0.10293	1	1784	0
PNKP	4	0.10325	0.10297	1	1785	0
EN2	4	0.1033	0.10303	1	1786	0
TP53TG3C	4	0.10335	0.10309	1	1787	0
NHLRC2	4	0.1034	0.10313	1	1788	0
ABHD1	4	0.10344	0.10318	1	1789	0
C10orf90	4	0.10349	0.10323	1	1790	0
IL17REL	4	0.10354	0.10328	1	1791	0
NUDT18	4	0.10368	0.10344	1	1792	0
TFAP2A	4	0.10373	0.10349	1	1793	0
ZC3H4	4	0.10378	0.10354	1	1794	0
CTF1	4	0.10383	0.10359	1	1795	0
P2RY13	4	0.10393	0.10368	1	1796	0
MLH3	4	0.10397	0.10373	1	1797	0
SLC35B3	4	0.10402	0.10378	1	1798	0
SLC17A5	4	0.10407	0.10382	1	1799	0
SPRED1	4	0.10412	0.10387	1	1800	0
SMAD4	4	0.10417	0.10392	1	1801	0
SLC2A2	4	0.10421	0.10397	1	1802	0
ADPRM	4	0.10426	0.10401	1	1803	0
AP2A2	4	0.10431	0.10407	1	1804	0
CBY1	4	0.10436	0.10413	1	1805	0
FABP3	4	0.10441	0.10417	1	1806	0
CPT1B	4	0.10446	0.10422	1	1807	0
GSAP	4	0.1045	0.10428	1	1808	0
TPM4	4	0.1046	0.10437	1	1809	0
HNF4G	4	0.10465	0.10443	1	1810	0
SUDS3	4	0.1047	0.10447	1	1811	0
HAND1	4	0.10479	0.10456	1	1812	0
CDPF1	4	0.10484	0.1046	1	1813	0
GADD45G	4	0.10489	0.10466	1	1814	0
FAM134B	4	0.10499	0.10475	1	1815	0
HID1	4	0.10503	0.10479	1	1816	0
MUSTN1	4	0.10513	0.1049	1	1817	0
DYNC2H1	4	0.10518	0.10493	1	1818	0
SCNN1B	4	0.10523	0.10498	1	1819	0
C9orf89	4	0.10527	0.10504	1	1820	0
FAM200A	4	0.10532	0.10508	1	1821	0
ZNF573	4	0.10537	0.10513	1	1822	0
TMEM185A	4	0.10542	0.10519	1	1823	0
CDT1	4	0.10547	0.10523	1	1824	0
ID1	4	0.10551	0.10527	1	1825	0
KCNJ15	4	0.10556	0.10533	1	1826	0
N6AMT2	4	0.10561	0.10537	1	1827	0
POTEM	4	0.10566	0.10542	1	1828	0
APOL2	4	0.10571	0.10547	1	1829	0
IDO1	4	0.10576	0.10552	1	1830	0
ZASP	4	0.1058	0.10557	1	1831	0
KIAA0895L	4	0.1059	0.10569	1	1832	0
PRDM4	4	0.10595	0.10574	1	1833	0
PTCD1	4	0.10604	0.10585	1	1834	0
NR1H2	4	0.10614	0.10594	1	1835	0
SFTPA1	4	0.10619	0.10598	1	1836	0
PBOV1	4	0.10624	0.10604	1	1837	0
ZNF502	2	0.10626	0.10607	1	1838	0
RARA	4	0.10628	0.10609	1	1839	0
SI	4	0.10633	0.10614	1	1840	0
OR52E4	4	0.10638	0.10618	1	1841	0
TPCN1	4	0.10643	0.10622	1	1842	0
ZNF490	4	0.10648	0.10627	1	1843	0
CIB3	4	0.10653	0.10632	1	1844	0
UBASH3B	4	0.10657	0.10637	1	1845	0
ZNF19	4	0.10662	0.10641	1	1846	0
MTMR10	4	0.10667	0.10645	1	1847	0
CBX1	4	0.10672	0.10651	1	1848	0
KDELR1	4	0.10677	0.10656	1	1849	0
SSX1	4	0.10681	0.10661	1	1850	0
RRP12	4	0.10689	0.10668	1	1851	0
TOMM34	4	0.10689	0.10668	1	1852	0
GPRC5A	4	0.10696	0.10677	1	1853	0
ANGPTL2	4	0.10701	0.10681	1	1854	0
FN1	4	0.1071	0.1069	1	1855	0
AFF3	4	0.10715	0.10695	1	1856	0
OR51G1	4	0.10725	0.10707	1	1857	0
PTGS1	4	0.10732	0.10713	1	1859	0
HPSE	4	0.10732	0.10713	1	1858	0
GPR83	4	0.10744	0.10725	1	1860	0
CMYA5	4	0.10749	0.10729	1	1861	0
HELZ	4	0.10753	0.10734	1	1862	0
RDM1	4	0.10763	0.10744	1	1863	0
MTMR11	4	0.10768	0.10748	1	1864	0
OR52N1	4	0.10777	0.10757	1	1865	0
CDK2AP1	4	0.10782	0.10762	1	1866	0
NUDT17	4	0.10787	0.10767	1	1867	0
JAKMIP3	4	0.10792	0.10772	1	1868	0
NIT2	4	0.10797	0.10776	1	1869	0
GPRASP1	4	0.10802	0.1078	1	1870	0
C4orf45	4	0.10806	0.10785	1	1871	0
PCDHA2	4	0.10811	0.10788	1	1872	0
HSF1	4	0.10821	0.10798	1	1873	0
TMEM132A	4	0.10826	0.10804	1	1874	0
KRT77	4	0.1083	0.10808	1	1875	0
PLGLB1	4	0.1084	0.10819	1	1876	0
RNF169	4	0.1085	0.10828	1	1877	0
FAM92B	4	0.10854	0.10833	1	1878	0
ANKS4B	4	0.10859	0.10837	1	1879	0
CCL27	4	0.10864	0.10842	1	1880	0
KCNT2	4	0.10871	0.10848	1	1881	0
FAM57A	4	0.10871	0.10848	1	1882	0
IFRD1	4	0.10878	0.10855	1	1883	0
HIST1H2AK	4	0.10888	0.10864	1	1884	0
PCDHAC1	4	0.10893	0.10868	1	1885	0
PRLH	4	0.10898	0.10873	1	1886	0
FCRLA	4	0.10902	0.10877	1	1887	0
TMEM117	4	0.10907	0.10882	1	1888	0
GFI1B	4	0.10917	0.10892	1	1889	0
C6orf25	4	0.10922	0.10897	1	1890	0
SDR16C5	4	0.10926	0.10903	1	1891	0
ZNF552	4	0.10931	0.10909	1	1892	0
LOR	4	0.10938	0.10915	1	1893	0
SLCO2A1	4	0.10938	0.10915	1	1894	0
TRIM71	4	0.10946	0.10921	1	1895	0
MALSU1	4	0.1095	0.10927	1	1896	0
FCER1A	4	0.10955	0.10931	1	1897	0
FDX1	4	0.1096	0.10936	1	1898	0
KLRC1	4	0.10969	0.10946	1	1899	0
PGLYRP1	4	0.10974	0.1095	1	1900	0
ZCCHC14	4	0.10979	0.10954	1	1901	0
METTL15	4	0.10984	0.10959	1	1902	0
HNRNPH1	4	0.10989	0.10964	1	1903	0
NEUROG1	4	0.10993	0.10969	1	1904	0
HOPX	4	0.10998	0.10973	1	1905	0
TCN2	4	0.11003	0.10978	1	1906	0
SCIN	4	0.11008	0.10983	1	1907	0
ANGPTL7	4	0.11013	0.10987	1	1908	0
PPP1R27	4	0.11017	0.10992	1	1909	0
THEM6	4	0.11022	0.10998	1	1910	0
HIST2H2BF	4	0.11027	0.11002	1	1911	0
ERVFRD-1	4	0.11037	0.11011	1	1912	0
ENTPD1	4	0.11041	0.11016	1	1913	0
SCARB2	4	0.11046	0.11021	1	1914	0
PTPN21	4	0.11051	0.11026	1	1915	0
SYNCRIP	4	0.11061	0.11036	1	1916	0
SENP2	4	0.11065	0.11041	1	1917	0
WDR86	4	0.11075	0.11051	1	1918	0
MMP19	4	0.1108	0.11056	1	1919	0
ESRP2	4	0.11085	0.11061	1	1920	0
NPIPA8	4	0.11089	0.11066	1	1921	0
VPS37C	4	0.11094	0.1107	1	1922	0
TUBB8	4	0.11104	0.11081	1	1923	0
OR1L4	4	0.11108	0.11085	1	1924	0
APBA3	4	0.11113	0.11091	1	1925	0
SHROOM3	4	0.11118	0.11096	1	1926	0
SSX4B	4	0.11123	0.11101	1	1927	0
AP3B2	4	0.11128	0.11105	1	1928	0
IQGAP2	4	0.11132	0.1111	1	1929	0
FFAR2	4	0.11137	0.11115	1	1930	0
IGFL1	4	0.11144	0.11122	1	1932	0
RBM38	4	0.11144	0.11122	1	1931	0
HOXA11	4	0.11152	0.1113	1	1933	0
NT5M	4	0.11156	0.11135	1	1934	0
IFNA1	4	0.11166	0.11145	1	1935	0
WASH1	4	0.11171	0.11149	1	1936	0
TRPV2	4	0.11176	0.11154	1	1937	0
DPEP1	4	0.1118	0.11159	1	1938	0
DTNB	4	0.1119	0.11168	1	1939	0
CHADL	4	0.11195	0.11173	1	1940	0
NEK7	4	0.11199	0.11177	1	1941	0
ZNF865	4	0.11204	0.11181	1	1942	0
TGFBR3L	4	0.11209	0.11186	1	1943	0
REM2	4	0.11219	0.11195	1	1944	0
CYB5D2	4	0.11223	0.11199	1	1945	0
CNIH1	4	0.11228	0.11204	1	1946	0
LCNL1	4	0.11233	0.11209	1	1947	0
PRICKLE2	4	0.11238	0.11213	1	1948	0
MPP5	4	0.11243	0.11217	1	1949	0
RAET1E	4	0.11252	0.11227	1	1950	0
RAB3GAP2	4	0.11257	0.11231	1	1951	0
SLFNL1	4	0.11262	0.11236	1	1952	0
ELMO3	4	0.11266	0.11241	1	1953	0
OR51F1	4	0.11271	0.11245	1	1954	0
IREB2	4	0.11276	0.11249	1	1955	0
SLC19A3	4	0.11286	0.1126	1	1956	0
OR51Q1	4	0.1129	0.11265	1	1957	0
GID8	4	0.11295	0.1127	1	1958	0
ZNF320	4	0.11302	0.11277	1	1960	0
ECI1	4	0.11302	0.11277	1	1959	0
BAHD1	4	0.1131	0.11284	1	1961	0
CLEC2B	4	0.11314	0.11288	1	1962	0
GJB6	4	0.11319	0.11292	1	1963	0
SNX24	4	0.11324	0.11297	1	1964	0
MSMP	4	0.11329	0.11303	1	1965	0
FAM227B	4	0.11333	0.11307	1	1966	0
PRKG1	4	0.11338	0.11312	1	1967	0
ZBTB22	4	0.11348	0.11321	1	1968	0
GRINA	4	0.11353	0.11326	1	1969	0
LCP1	4	0.11357	0.11331	1	1970	0
EXOC3L2	4	0.11362	0.11335	1	1971	0
OST4	4	0.11367	0.11339	1	1972	0
CYP3A5	4	0.11376	0.11349	1	1973	0
TMEM53	4	0.11381	0.11353	1	1974	0
ZNF319	4	0.11386	0.11359	1	1975	0
CLIC3	4	0.11391	0.11363	1	1976	0
SLC2A13	4	0.11396	0.11367	1	1977	0
IVNS1ABP	4	0.114	0.11372	1	1978	0
GSTA1	4	0.1141	0.1138	1	1979	0
HLF	4	0.11419	0.11388	1	1980	0
SUN3	4	0.11424	0.11393	1	1981	0
AGAP4	4	0.11434	0.11403	1	1982	0
NAF1	4	0.11439	0.11408	1	1983	0
PIK3R5	4	0.11443	0.11413	1	1984	0
NMNAT2	4	0.11448	0.11417	1	1985	0
ADGRV1	4	0.11453	0.11422	1	1986	0
RAB29	4	0.11458	0.11426	1	1987	0
C21orf58	4	0.11462	0.11431	1	1988	0
PIP4K2C	4	0.1147	0.11439	1	1990	0
SYTL2	4	0.1147	0.11439	1	1989	0
RBM18	4	0.11477	0.11446	1	1991	0
LRRC74B	4	0.11482	0.11451	1	1992	0
ZNF566	4	0.11486	0.11456	1	1993	0
TMEM82	4	0.11491	0.1146	1	1994	0
SSUH2	4	0.11496	0.11464	1	1995	0
LOC388813	4	0.11501	0.11469	1	1996	0
ADGRD1	4	0.1151	0.11477	1	1997	0
ACHE	4	0.11515	0.11482	1	1998	0
NKX2-2	4	0.1152	0.11487	1	1999	0
[truncated: 17,115 more rows]
