# Supplementary material for: A genome-wide CRISPR screen identifies host factors that regulate SARS-CoV-2 entry
Source: Nat Commun. 2021 Feb 11;12:961. doi: 10.1038/s41467-021-21213-4 (PMC7878750; doi:10.1038/s41467-021-21213-4)
Supplement: Supplementary file 5 — Supplementary Data 2 [file 41467_2021_21213_MOESM5_ESM.xlsx]

## Sheet: sheet1
sgRNA	sgRNA Target Sequence
sgControl-1	ACGGAGGCTAAGCGTCGCAA
sgControl-2	CGCTTCCGCGGCCCGTTCAA
ACE2-sg1	CAGGATCCTTATGTGCACAA
ACE2-sg2	TGCACAGAGAATATTCAAGG
CTSL-sg1	TAGAGGCACAGTGGACCAAG
CTSL-sg2	CAGTATGTTCAGGATAATGG
RAB7A-sg1	CTCATCTCTCCAGCTATCTA
RAB7A-sg2	ACGGTTCCAGTCTCTCGGTG
VPS29-sg1	GGACATCAAGTTATTCCATG
VPS29-sg2	TTATGACTATCTCAAGACTC
VPS35-sg1	TTTGGCTCAAGAATATCTCA
VPS35-sg2	GGTGTGCAACATCCCTTGAG
C16orf62-sg1	CTGATCATGCATGTCAACCG
C16orf62-sg2	GGATTACGTGAACCGCATAG
CCDC22-sg1	CCGCAGGGTTGATCACACGC
CCDC22-sg2	GCTGCAGCTTGGGAGTGCGA
CCDC93-sg1	TAGAATCCAAAGCTGATCCA
CCDC93-sg2	AGGTAGTAGGAGGAATGACT
COMMD2-sg1	CATTCAAGGTTATGATAACT
COMMD2-sg2	AGTAGTGACACTGTCCAGCA
COMMD3-sg1	TTAGAGTTGACTTGTCAGCT
COMMD3-sg2	CTTGAAACATATCGACCCAG
COMMD3-BMI1-sg1	AGCTGCAACTTACATACTAG
COMMD3-BMI1-sg2	GCCGAGCGGCTTACCTAACA
COMMD4-sg1	GAGTTTCATCCTCTCCAGTG
COMMD4-sg2	CCTGGCAGAAATCAGCACGC
COMMD5-sg1	TGTGTGCATGCCTGCCAGCA
COMMD5-sg2	GCAGGGGGAGGACTGCCGAG
COMMD7-sg1	GTGGAAAAGCACCTCTGTCA
COMMD7-sg2	ATGGCCCATCGAGCAAGGGT
COMMD8-sg1	AAAATCCTGTAGCTGTGCAG
COMMD8-sg2	TCATGAAATGCGTGAAAAGT
COMMD10-sg1	GAGAATTCTGGCTCCCTGTA
COMMD10-sg2	AGAATCCGAGTGAGCAACCG
KIAA0196-sg1	TCAGCTAGGCCCACGATACG
KIAA0196-sg2	GATCACAATGCAGATCGTTG
KIAA1033-sg1	CCTGCACAATGCCTTAACTG
KIAA1033-sg2	GATGAACGTAGTCCACCAGT
CCDC53-sg1	CCTCACAAACTGTAGAAAAG
CCDC53-sg2	TTTGTTGGATACGAAGTGAA
ARPC3-sg1	GTTTAGACTTACTCTCTCTG
ARPC3-sg2	GAGAAAGAAATGTATACGCT
ARPC4-sg1	GCCCCTACCTGAGTGCCGTG
ARPC4-sg2	TATCCTTCGAAGGAAGCCTG
ACTR2-sg1	GGACGTATCATCAAAGTTGG
ACTR2-sg2	ACTGGTGTAGTGGTAGACTC
ACTR3-sg1	ACCGGTACGGTAATAGACAG
ACTR3-sg2	ATTAAGGAGTCAGCAAAAGT
NPC1-sg1	CAAACTTGTATCATTCAGAG
NPC1-sg2	GAAGGTCTCACTAGGCATCG
NPC2-sg1	CCGGTGCAGTTCAAGGACTG
NPC2-sg2	TATTCAGTCTAAAAGCAGCA
CCZ1-sg1	AGGTTTATAGCTCGGTGCTG
CCZ1-sg2	CCGCATACCTGTCCTTCGCG
CCZ1B-sg1	CCTTCGCGCGGCCCGAAGCG
CCZ1B-sg2	AATTCAAAATACTTACCCGA
C18orf8-sg1	CTGTCTGACTCACTTAACAC
C18orf8-sg2	ATCTGGTGGAGCTACTGGCG
WDR81-sg1	ACAGTTCTCCCTACATGACG
WDR81-sg2	ATGCTGGCCGGATACTCATG
WDR91-sg1	GTAGCTCCAATAATCCCGAA
WDR91-sg2	GCAGACAAACAGAAATGACA
ASCC3-sg1	TCTTCTACCCAAATCCACCA
ASCC3-sg2	AGCAGACGTCTAGAGCCACT
TFE3-sg1	CTTGCGGATATAATCCACAG
TFE3-sg2	TGTGTACAGTAGTCAAGGCG
LDLR-sg1	GACAACGGCTCAGACGAGCA
LDLR-sg2	CAGAGCACTGGAATTCGTCA
LDLR-sg3	CTTAAGGTCATTGCAGACGT
SRB1-sg1	TGTTGAAGGACAGGCTACTG
SRB1-sg2	GAAGGTGCGGTACTCGAGGA
SRB1-sg3	TTGTTGATGAGATTCACAAG
CD36-sg1	TCTGTTCCAACTGATAGTGA
CD36-sg2	GACCAACTGTGGTAGTAACA
CD36-sg3	TGCGACATGATTAATGGTAC
LRP1-sg1	GCCGGCCCTTGCCATACACG
LRP1-sg2	CGATGCGCCGGATTTCATGG
LRP1-sg3	CCTGGGAGATCACCACGTAG
COMMD1-sg1	CGGGTACCCCGGCATCACAG
COMMD1-sg2	ACGGAGCCAGCTATATCCAG
COMMD1-sg3	GAGGGTGGCAAACCCCTGAG
COMMD6-sg1	ACATCGGACTTAGCATCCAG
COMMD6-sg2	AATCGTCATTTCAAAGCACT
COMMD6-sg3	TTTAGCATCACTGCAACGTA
COMMD9-sg1	TCTGACAACATCTTTCGAGG
COMMD9-sg2	CCTCGGCAGAGGACAGGTCA
COMMD9-sg3	TACTTGGAGAACCGAAGCCC
SNX27-sg1	GCAACTGCGGAGCATCAACG
SNX27-sg2	GGAACCACGTGAATGTTGAG
SNX27-sg3	ATAATGTTTACATGGCAGGG
SNX3-sg1	ATCTCGAGGAAGTTGCTGGG
SNX3-sg2	TGATTTCGTAAGTGGTGAAG
SNX3-sg3	TGTGAGCAACCCGCAAACGG
DSCR3-sg1	GGAAGTGCTCTCTGGCGTGG
DSCR3-sg2	TTGTTACCCTTCAAGTGCAG
DSCR3-sg3	GGAGTGAACGATAAATTCAC
SNX17-sg1	TTTCTCTAAATAGCTTCGGA
SNX17-sg2	GCTAACTTCAGATCAGACTG
SNX17-sg3	TCTTATACTCTTGACTCCGA
SNX31-sg1	TCTGGCAATGACCACAGCTA
SNX31-sg2	CACTGCTGAAAGAGTCCTAG
SNX31-sg3	TAGTCTTGGAAGTTCTGAGG
