# Supplementary material for: A genome-wide CRISPR screen identifies host factors that regulate SARS-CoV-2 entry
Source: Nat Commun. 2021 Feb 11;12:961. doi: 10.1038/s41467-021-21213-4 (PMC7878750; doi:10.1038/s41467-021-21213-4)
Supplement: Supplementary file 6 — Supplementary Data 3 [file 41467_2021_21213_MOESM6_ESM.xlsx]

## Sheet: Sheet1
Plasmid	Primer name	Primer sequence (5'-3')
pLV-EF1a-TMPRSS2	TMPRSS2-F	GGTGTCGTGAGGATCCGCCACCATGGCTTTGAACTCAGGGTCACC
	TMPRSS2-R	CGCCCTCGAGGAATTCTTACAGATCCTCTTCTGAGATGAG
pLV-EF1a-ACE2	ACE2-F	GGTGTCGTGAGGATCCGCCACCATGTCAAGCTCTTCCTGGCT
	ACE2-R1	ATCGTCGTCATCCTTGTAATCGCTTCCTCCTCCAAAGGAGGTCTGAACATCAT
	ACE2-R2	CGCCCTCGAGGAATTCCTACTTATCGTCGTCATCCTTGTAATCCTTATCGTCGTCATCCTTGTAA
pLV-EF1a-DPP4	DPP4-F	GGTGTCGTGAGGATCCGCCACCATGAAGACACCGTGG
	DPP4-R	CGCCCTCGAGGAATTCGGGCCATGGCGGCCAAGC
pcDNA3.1-nCoV S full (R682S,R685S)	nCoV S m-1	GCAGAGCCAGCAGCGTGGCCAGCCAGAGCATC
	nCoV S m-2	CGCTGCTGGCTCTGCTAGGGCTATTGGTCTGGG
pcDNA3.1-nCoV S full	nCoV S-F	TTTTGGCAAAGAATTCGCCACCATGTTCGTGTTCCT
	nCoV S-R	GATCTGCTAGCTCGAGTTAGGTGTAGTGCAGCTTCA
pcDNA3.1-nCoV S del	nCoV Sdel-1	ATGCTCTGTCTAGGGCTATTGGTCTGGG
	nCoV Sdel-2	CCCTAGACAGAGCATCATCGCCTACAC
pcDNA3.1-MERS S	MERS S-F	TTTTGGCAAAGAATTCGCCACCATGATTCACTCTGTGTTCC
	MERS S-R	GATCTGCTAGCTCGAGTTAATGTACGTGCACCTTG
pcDNA3.1-SARS S	SARS S-F	TTTTGGCAAAGAATTCGCCACCATGCCCATGGGGTCTCTGC
	SARS S-R	GATCTGCTAGCTCGAGTTACGTGTAGTGCAGCTTCAC
