# Supplementary material for: A genome-wide CRISPR screen identifies host factors that regulate SARS-CoV-2 entry
Source: Nat Commun. 2021 Feb 11;12:961. doi: 10.1038/s41467-021-21213-4 (PMC7878750; doi:10.1038/s41467-021-21213-4)
Supplement: Supplementary file 8 — Source data [file 41467_2021_21213_MOESM8_ESM.xlsx]

## Sheet: Fig. 1b
	Sfull									Sdel
Vero	1.309	2.068	2.141	4.362	2.007	1.635				61.28	62.97	59.1	58.18	52.33	45.23
Vero+Trypsin	1.186	0.7818	2.569	2.87	2.001	3.361				63.49	63.95	63.39	62.56	51.86	42.01
Vero-TMPRSS2	1.825	2.751	4.171	2.191	3.441	3				47.79	46.08	42.27	39.23	35.34	36.81
A549-ACE2	2.845	0.784	2.555	3.568	1.534	1.532				18.31	22.08	21.48	18.86	18.9	22.76
Calu-3	42.79	45.45	42.69	33.97	27.25	25.57	31.66	35.24		13.24	5.343	7.7	4.013	1.761	4.212	3.285	5.635

## Sheet: Fig. 1c
	Sfull pseudovirus						Sdel pseudovirus						S(R682S, R685S) pseudovirus
Vero	99.2028	86.8192	110.1	97.6365	97.8908	108.347	2111.79	2152.42	2108.62	2106.06	2097.76	2297.23	1104.1	1283.18	1238.07	1224.87	1385.76	1207.61
Vero-TMPRSS2	130.783	97.1916	81.4308	104.415	83.6795	102.505	1817.75	1824.93	1761.95	1813.51	1770.13	1904.89	1335.53	1070.2	994.065	1053.96	1087.99	1061.7
A549-ACE2	89.7133	96.7463	100.885	104.023	105.581	103.053	428.869	391.205	395.494	359.649	436.32	391.513	224.873	237.951	207.64	215.422	215.126	195.992
Calu-3	111.522	103.13	105.081	80.4089	97.3002	102.558	10.7151	8.99677	8.53477	8.72659	6.82728	7.40004	7.87825	7.11366	7.93499	5.60069	6.75973	6.30584

## Sheet: Fig. 1d
Vero
	Untreated						Camostat						E-64d						Camostat+E-64d
Sfull	89.65	111.12	95.73	103.49			90.71	119.56	90.4	96.79			52.97	56.79	44.18	44.77			48.15	44.72	46.07	52.34	41.48	37.58
Sdel	97.94	102.02	101.89	98.16			100.54	101	103.88	108.55			3.07	3.95	10.56	8.05			5.11	6.26	7.11	7.27	6.97	6.28
Vero-TMPRSS2
	Untreated						Camostat						E-64d						Camostat+E-64d
Sfull	90.45	98.97	97.46	113.17			76.74	68.16	64.47	71.3			61.51	72.51	63.32	51.47			56.59	49.27	42.8	65.68	35.26	43.67
Sdel	89.35	101.33	102.27	107.05			86.87	92.61	92.51	103.41			3.96	2.11	4.02	4.25			2.45	5.22	3.94	4.63	3.2	4.76
A549-ACE2
	Untreated						Camostat						E-64d						Camostat+E-64d
Sfull	88.95	103.55	111.36	96.13			82.87	88.65	105.51	97.76			87.72	86.59	101.12	94.41			108.21	82.67	96.33	102.59	86.16	85.53
Sdel	100.51	96.88	101.12	101.49			61.83	91.26	103.33	101.09			18.14	13.58	16.35	20.1			21.32	15.55	15.02	14.62	16.59	12.79
Calu-3
	Untreated						Camostat						E-64d						Camostat+E-64d
Sfull	80.41	118.58	85.01	113.05	97.52	105.43	0.42	0.04	0.36	0	0.28	0.04	93.13	86.84	119.05	85.87	88.5	115.35	0.51	0.29	0.35	0.47	0.22	1.75
Sdel	93.37	114.8	108.42	81	78.61	123.79	14.84	35.71	36.22	45.25	30.78	39.26	57.22	42.15	54.14	44.07	59.75	56.73	11.33	10.23	5.67	9.04	5.5	4.88

## Sheet: Fig. 2c
	sgRNA-1						sgRNA-2
Control	114.367	99.8067	105.376	102.074	100.523	95.8116	85.7	100.193	94.5929	97.9263	99.4774	104.17
ACE2	11.62	8.97178	16.532	3.90418	5.34843	9.58476	7.22333	9.71395	5.82971	6.18162	6.39547	8.33903
CTSL	42.1333	42.5976	26.3176	27.3865	30.8885	30.5411	22.11	45.3034	26.4108	32.9639	29.7561	25.0584
VPS29	9.82333	10.6571	13.6016	12.0129	8.45993	7.58224	10.8	12.2265	11.069	13.1748	8.51916	12.5274
VPS35	27.1167	38.5814	18.8564	30.05	21.0279	19.1264	10.6433	12.126	10.3947	16.6571	12.5453	6.14596
RAB7A	10.57	8.08659	8.09198	10.311	6.89024	4.85889	16.5333	7.49903	10.3014	12.172	18.0488	22.2362
CCZ1	31.7733	42.4043	36.2958	27.2792	27.7352	20.169	41.8667	48.6664	28.8968	36.5928	43.2404	38.828
CCZ1B	39.7	49.1689	40.8639	39.7032	37.3868	46.0363	31.5733	33.2973	26.4699	30.7294	29.0767	29.3906
C18orf8	35.5	31.2795	33.1572	29.8177	33.3275	25.364	39.2667	40.2397	25.0093	39.0239	31.7944	41.0031
C16orf62	22.9867	25.373	22.5419	24.1866	27.4739	15.0117	39.0333	38.4229	37.5388	40.168	43.0662	39.1875
CCDC22	24.4367	24.9555	16.6998	24.0257	23.885	20.169	27.9533	25.8717	20.3356	17.1273	20.2091	17.4852
CCDC93	46.6667	46.811	44.0336	39.5424	35.2613	37.2461	18.1833	16.1075	11.5786	13.8523	19.9477	13.2285
COMMD2	39.6	30.9432	33.872	29.4601	32.0732	28.5637	45.9	45.6513	38.1604	35.985	37.3171	45.3712
COMMD3	44.9333	37.1086	29.1703	36.5391	30.9233	31.7095	36.4	31.5153	33.1883	28.7808	25.4878	20.3308
COMMD3-BMI1	21.22	26.4128	19.5121	17.4651	16.0819	21.3913	34.6667	38.9254	27.9304	22.9889	27.6655	27.3773
COMMD4	48.9667	50.6378	38.0361	36.5213	36.324	32.7521	28.4833	35.1488	34.7732	34.0007	46.9338	44.3825
COMMD5	29.2333	27.3715	32.2561	20.7544	32.7526	23.2968	37.2	44.569	39.8695	39.2921	38.1882	47.3126
COMMD7	63.5667	69.8879	43.3499	63.7647	71.4634	65.648	69.6667	72.671	68.6451	67.7154	66.2892	80.7478
COMMD8	43.2667	36.2698	29.2884	33.9113	26.9512	42.2074	37.5667	33.2509	43.1945	36.7179	26.8467	37.9651
COMMD10	45.4667	40.6262	31.7278	36.557	36.5505	34.3879	58.2	60.7267	52.5792	54.4333	52.7004	51.465
KIAA0196	36	46.4244	42.6352	35.3772	39.7038	29.2288	58.1	73.5601	29.8073	56.793	27.9094	52.5436
KIAA1033	29.2533	42.0178	26.1964	23.2034	26.3589	37.2281	19.6667	29.482	23.9186	27.458	25.2787	31.6915
CCDC53	41.1862	27.872	22.0978	31.981	31.7907	33.4975	58.089	63.7453	66.9849	66.7946	65.7399	56.3013
ARPC3	33.7333	36.1075	25.1833	26.3675	28.8502	33.5431	37.4667	41.322	32.1007	41.4372	32.5958	29.1749
ARPC4	16.8867	10.947	9.37228	9.18305	8.54355	9.36545	13.3367	20.5528	12.9956	13.7505	14.4007	16.8704
ACTR2	16.7267	20.1701	13.0236	13.7111	16.4704	17.3557	10.8733	16.6718	13.555	14.891	9.21777	12.8887
ACTR3	13.6633	12.0874	11.5569	12.0969	12.6132	14.6126	37.0667	57.0932	38.6265	51.3586	37.2648	49.8292
NPC1	24.93	42.0951	35.7986	34.7515	38.9547	27.7009	27.09	35.2029	35.7365	37.8978	32.9965	26.6403
NPC2	41.9	41.7472	39.4966	36.5391	31.8293	25.8673	49.3333	50.5992	37.3524	43.5288	39.7561	40.9851
WDR81	50.9	52.0294	42.3244	41.7411	38.1707	37.7135	54.6333	53.8462	49.7203	40.1859	41.7073	38.4505
WDR91	52.7842	43.9155	44.1551	44.7368	41.9243	50.4516	54.9588	46.2799	39.2072	50.8772	50.2286	45.7307
ASCC3	33.4333	25.6243	22.7004	33.9113	25.2962	30.9545	31.05	34.7236	20.6992	43.5645	42.2474	45.2454
TFE3	35.6667	43.7186	30.5065	41.8305	39.2334	37.7135	66.1333	64.4762	47.6383	67.7869	61.9338	59.68

## Sheet: Fig. 3a
Control	107.135	105.122	85.531	102.212	104.306
ACE2	4.82937	5.74168	2.05243	4.6586	4.70187
CTSL	3.12246	4.81465	11.9685	2.47676	3.04003
VPS29	1.83639	4.51153	2.03739	2.8409	1.78791
VPS35	4.77345	9.62047	6.9879	9.26002	4.64743
RAB7A	9.54396	21.251	14.8546	14.8786	9.292
CCZ1	37.8786	40.5508	50.748	32.4868	36.8786
CCZ1B	14.082	23.1139	21.4121	18.7939	13.7102
C18orf8	15.5534	18.8525	11.1439	21.4482	15.1428
C16orf62	3.81111	14.0996	13.6207	4.6586	3.7105
CCDC22	1.46264	4.66456	3.21106	3.84003	1.42403
CCDC93	5.69459	2.83111	2.87401	4.31251	5.54425
COMMD2	17.072	7.94594	10.1809	11.8722	16.6213
COMMD3	4.94414	4.72342	2.4587	2.82886	4.81362
COMMD3-BMI1	3.77579	2.82228	6.12419	4.64957	3.67611
COMMD4	15.7742	21.5306	22.2367	14.8064	15.3577
COMMD5	5.07069	7.43975	4.30349	4.13195	4.93682
COMMD7	49.2325	37.7079	33.0676	48.3585	47.9327
COMMD8	26.769	29.8473	35.5775	24.4275	26.0623
COMMD10	19.291	21.1862	14.5596	23.2298	18.7817
KIAA0196	17.7783	16.9602	91.3272	21.2526	17.309
KIAA1033	18.3963	9.77939	17.6985	14.7011	17.9107
CCDC53	15.3621	19.8501	23.3502	21.4633	14.9566
ARPC4	52.8081	63.3291	46.7003	43.068	51.414
ACTR2	58.4291	48.6998	31.5629	51.07	56.8866
ACTR3	74.733	73.756	70.9744	71.3025	72.7601
NPC1	11.7865	7.23669	8.70929	9.16071	11.4753
NPC2	18.0314	11.448	11.6315	14.4573	17.5554
WDR81	10.9536	16.5629	10.536	14.0932	10.6645
WDR91	14.647	13.0019	19.3807	9.4767	14.2603
TFE3	36.0834	41.7486	41.6806	40.54	35.1308

## Sheet: Fig. 3b
Control	101.883	98.5255	99.4141	99.438	100.538	101.675	99.0184	100.562	99.4616	98.3251	100.982
ACE2	150.502	148.377	102.041	137.469	144.72	137.726	126.166
CTSL	60.0119	70.2999	69.5409	98.8434	107.166	95.8281	105.711
VPS29	95.7008	92.2189	80.8242	113.906	130.032	115.692	113.369
VPS35	53.2838	66.0034	66.7184	93.4181	95.6782	92.416	96.2507
RAB7A	37.2707	30.6578	29.7999	31.7906	40.8397	32.2736	40.2758
CCZ1	62.1243	65.4699	54.1546	68.1643	76.6606	60.9286	74.5643
CCZ1B	60.3702	66.4618	60.9838	67.4829	72.8936	69.1721	65.7264
C18orf8	101.018	103.666	101.457	100.118	108.466	92.0735	97.6427
C16orf62	103.177	105.834	111.781	99.7626	116.826	103.725	110.098
CCDC22	92.3311	89.8963	89.5355	94.5763	108.421	88.8391	102.387
CCDC93	80.776	89.9965	81.9423	85.3629	107.404	93.8599	101.881
COMMD2	80.4125	83.6122	85.4211	92.6364	99.1526	96.3562	106.309
COMMD3	96.0652	92.2144	87.1098	90.4077	109.121	81.1376	106.322
COMMD3-BMI1	69.9949	79.3131	74.9729	89.2908	93.3709	86.4677	92.934
COMMD4	91.1258	85.9932	87.6068	111.223	122.332	101.051	110.228
COMMD5	65.5537	70.7716	68.4082	89.3732	94.4645	90.496	95.6565
COMMD7	91.2836	87.5817	86.6071	100.579	106.228	96.4708	103.966
COMMD8	100.454	90.3561	94.5162	108.598	123.523	109.156	120.308
COMMD10	77.3013	82.0375	80.8105	98.3007	102.387	95.7184	100.15
KIAA0196	109.934	100.482	105.969	109.363	126.402	106.829	114.162
KIAA1033	75.8433	87.7915	79.5493	95.1196	107.573	94.3811	101.994
CCDC53	100.442	90.8033	95.9441	111.376	102.635	114.198	103.496
ARPC4	44.0562	51.1684	47.9798	59.1028	62.5461	58.9502	62.0238
ACTR2	48.0434	51.5104	49.9295	55.1445	55.141	53.1473	55.5427
ACTR3	45.3068	48.5139	42.9357	51.0111	62.1414	59.2053	64.7886
NPC1	104.165	104.382	103.528	124.061	132.543	117.465	125.388
NPC2	99.0234	95.7954	96.1155	113.388	123.74	111.166	103.444
WDR81	118.754	104.21	114.666	118.401	124.022	117.751	126.06
WDR91	119.085	116.104	99.0835	142.05	142.79	130.179	134.385
TFE3	114.875	125.609	107.957	131.261	125.435	117.016	119.973

## Sheet: Fig. 3c
Control	102.036	101.196	100.554	103.585	97.496	98.8045
ACE2	2.09451	5.60908	1.98209	2.55907	1.7799	1.28888
CTSL	16.1284	9.5959	12.091	11.265	12.8865	21.1385
VPS29	13.8706	9.60665	9.82943	9.17179	7.70452	5.18748
VPS35	18.2703	24.2111	16.2795	37.7716	29.371	11.8705
RAB7A	29.3617	32.6032	8.506	8.41703	9.71101	3.90349
CCZ1	49.0132	12.1169	10.6556	14.6418	16.7381	11.922
CCZ1B	32.5571	9.10557	13.5689	38.5487	11.7984	14.7575
C18orf8	21.9628	8.49159	8.83302	12.6393	12.8268	22.9066
C16orf62	48.1875	16.7218	15.7472	27.6457	22.4616	12.2864
CCDC22	30.7766	25.8716	8.65987	17.6986	11.6962	4.15056
CCDC93	19.9789	16.183	7.23116	14.1306	8.91918	3.3598
COMMD2	21.9763	43.5036	21.8835	29.9275	24.9437	20.414
COMMD3	10.3534	5.64081	5.54942	6.17375	5.96935	3.16123
COMMD3-BMI1	16.9847	14.0566	7.53486	17.443	10.6986	4.02001
COMMD4	67.501	69.1507	56.6033	54.1323	37.8602	31.1025
COMMD5	26.8311	4.25704	3.9972	5.92247	7.77636	9.94493
COMMD7	75.0929	54.0036	55.888	80.7525	72.8131	70.396
COMMD8	24.1252	29.7181	24.2295	27.6039	29.3815	14.3718
COMMD10	79.2394	18.1574	21.755	20.6056	33.6253	28.547
KIAA0196	71.3051	83.3996	48.0432	79.1478	56.2593	31.1616
KIAA1033	61.3523	58.534	64.1301	43.8612	45.3794	28.6931
CCDC53	82.5832	17.1242	17.0086	16.1454	23.7024	14.4166
ARPC4	54.9443	69.1964	76.8372	31.1397
ACTR2	59.3673	60.2556	75.7556	82.0017	73.6096
ACTR3	82.6112	82.1649	69.59	37.7265
NPC1	35.8418	33.6481	30.358	37.6242	37.8732	17.958
NPC2	29.0349	17.7276	21.7468	24.2495	20.357	16.4221
WDR81	32.5695	25.2712	23.4202	26.0473	20.6617	10.3666
WDR91	55.5213	21.0846	15.9154	6.12831	14.3848	32.7714
TFE3	34.7877	26.4467	21.0708	29.2114	27.7078	36.2856

## Sheet: Fig. 3d
Control	102.916	103.046	96.9261	86.7018	97.0104	96.9536	103.074	113.298
ACE2	95.1538	95.0186	87.3505	87.6047
CTSL	10.0492	10.4067	11.409	17.9866
VPS29	11.8168	11.8929	7.60018	12.553
VPS35	10.3018	9.91577	15.4531	12.9493
RAB7A	14.588	14.8619	13.26	19.2524
CCZ1	21.7557	21.6758	27.2393	15.534
CCZ1B	14.3949	14.0835	22.2153	19.3608
C18orf8	32.5412	32.1531	40.8862	48.1832
C16orf62	12.0396	12.2812	17.8776	16.9555
CCDC22	8.10772	8.00424	11.4751	14.6133
CCDC93	10.1023	10.1495	9.42002	11.7624
COMMD2	18.4731	17.9536	20.1019	15.7154
COMMD3	8.73368	9.01296	12.4803	15.1318
COMMD3-BMI1	8.72519	8.41781	9.8536	11.2833
COMMD4	12.3642	13.1084	11.409	11.234
COMMD5	12.9987	12.3939	12.2956	12.275
COMMD7	51.235	50.6347	65.7438	53.5735
COMMD8	16.1348	16.7213	14.3391	15.1771
COMMD10	20.3383	20.9277	24.3599	13.316
KIAA0196	24.3847	25.4317	29.5258	25.0665
KIAA1033	21.3377	20.773	15.2567	36.3873
CCDC53	23.9073	22.9653	18.8673	29.615
ARPC4	10.0195	10.0049	9.75833	12.7758
ACTR2	7.87007	7.79913	13.2269	19.345
ACTR3	25.5963	24.86	14.5276	8.99628
NPC1	7.21441	7.09807	6.87885	12.6062
NPC2	12.6761	12.6292	16.7869	13.036
WDR81	11.8274	11.5079	9.90803	11.3819
WDR91	13.6416	13.0243	14.096	13.9686
TFE3	71.5075	71.4094	54.0548	62.2523

## Sheet: Fig. 3e
Control	104.809	99.3508	112.589	91.8534	100.437	93.9894
ACE2	13.178	12.3842	22.3241	22.5255	24.0962	19.2536
CTSL	105.884	99.0263	111.749	95.6551	143.95	95.7067
VPS29	65.681	51.0475	76.1136	77.6646	48.9577	62.5297
VPS35	83.8112	94.2756	95.8037	82.2811	95.8455	73.712
RAB7A	35.006	18.0053	27.2563	28.1195	13.4402	20.786
CCZ1	79.1816	74.4467	70.4971	66.8024	61.8732	73.712
CCZ1B	73.865	89.4364	49.7289	70.6721	73.3965	86.4597
C18orf8	91.7264	89.5249	74.306	106.382	59.3295	74.4386
C16orf62	92.6225	84.0071	101.162	83.3673	96.6472	85.6011
CCDC22	88.0227	75.1549	68.6895	70.1969	82.8717	92.9987
CCDC93	57.736	64.4438	48.3796	76.7821	68.2872	63.9036
COMMD2	82.1685	66.4503	79.7934	84.4535	102.697	63.1902
COMMD3	67.4433	63.5881	45.0161	74.1344	47.0262	51.3342
COMMD3-BMI1	56.7503	64.0602	47.663	64.5961	56.7128	36.2351
COMMD4	80.5556	48.7164	63.2925	53.5574	35.2478	50.7926
COMMD5	62.1266	53.231	44.7321	48.0652	53.0539	50.5284
COMMD7	95.1912	77.1909	98.7088	86.4223	79.4461	110.304
COMMD8	56.362	63.9717	77.4693	54.2295	80.4665	80.7133
COMMD10	92.055	71.5845	61.7237	44.6843	63.1487	56.9155
KIAA0196	67.8614	83.1809	59.8257	54.6368	75.8017	87.0542
KIAA1033	104.839	76.4532	91.8012	99.1853	104.519	90.5548
CCDC53	69.534	62.4668	59.5545	35.4854	45.1385	55.8124
ARPC4	41.0096	36.2939	51.4267	35.7841	35.5248	56.4399
ACTR2	46.2067	43.8772	68.754	45.7094	63.7901	59.8745
ACTR3	37.5747	39.0971	42.2854	63.4555	39.2638	40.218
NPC1	81.81	58.3653	102.001	97.7597	84.4752	81.0436
NPC2	70.9976	75.8336	112.653	86.6259	63.5641	78.0053
WDR81	102.15	96.6657	120.788	84.6572	103.353	113.54
WDR91	93.7575	72.2337	125.242	80.2444	96.793	120.872
TFE3	81.9295	91.6495	90.6391	87.0333	97.8134	104.491

## Sheet: Fig. 3f
	Untreated						5uM						10uM						20uM
-2h	111.204	95.5552	115.865	86.266	96.4541	94.6562	108.007	102.747	97.8192	98.9845	102.48	102.714	96.321	104.911	98.5517	99.3175	97.3198	95.6884	88.9962	89.3624	82.3706	84.5347	73.5808	82.8034
+2h	108.714	101.132	102.048	104.109	96.8325	87.1645	105.05	104.618	98.588	99.3767	90.9299	88.8437	99.7583	96.9851	95.5604	102.76	104.236	85.8161	96.9088	101.107	87.0882	83.5517	101.03	78.5651
-2h	115.546	99.2576	95.5459	101.965	93.7991	93.8865	51.048	49.8253	54.0611	53.3624	42.6157	49.1266	66.0699	42.5677	44.6288	43.9738	44.1485	46.0262	92.4454	44.9782	39.69	46.2445	44.8035	56.7686
+2h	103.805	106.085	88.9318	96.581	93.645	110.952	80.6258	80.7031	77.5739	67.9158	65.0184	67.1431	70.0792	52.0765	69.4224	65.7137	58.8758	78.4238	71.4313	56.751	64.0139	62.005	53.2355	72.3585

[truncated: 30 more sheets: Fig. 4a, Fig. 4b, Fig. 4c, Fig. 4d, Fig. 4e, Fig. 4f, Fig. 4g, Fig. 5a, Fig. 5b, Fig. 5c, Suppl. Fig.2c, Suppl. Fig.2d, Suppl. Fig.2e, Suppl. Fig.3a, Suppl. Fig.3b, Suppl. Fig.4a, Suppl. Fig.4b, Suppl. Fig.5a, Suppl. Fig.5b, Suppl. Fig.6a …]
